# Supplementary material for: Reservoir displacement by an invasive rodent reduces Lassa virus zoonotic spillover risk
Source: Nat Commun. 2024 Apr 27;15:3589. doi: 10.1038/s41467-024-47991-1 (PMC11055883; doi:10.1038/s41467-024-47991-1)
Supplement: Supplementary file 4 — Source Data [file 41467_2024_47991_MOESM4_ESM.zip]

Archive with 13 entries (12 files):
- source_data/
- source_data/Figure1d.csv
- __MACOSX/source_data/._Figure1d.csv
- source_data/Figure1a-c.csv
- __MACOSX/source_data/._Figure1a-c.csv
- source_data/Figure2b.csv
- __MACOSX/source_data/._Figure2b.csv
- source_data/Figure2a.csv
- __MACOSX/source_data/._Figure2a.csv
- source_data/Figure3a.csv
- __MACOSX/source_data/._Figure3a.csv
- source_data/Figure3b.csv
- __MACOSX/source_data/._Figure3b.csv
