# Supplementary material for: Reservoir displacement by an invasive rodent reduces Lassa virus zoonotic spillover risk
Source: Nat Commun. 2024 Apr 27;15:3589. doi: 10.1038/s41467-024-47991-1 (PMC11055883; doi:10.1038/s41467-024-47991-1)
Supplement: Supplementary file 4 — Source Data [file 41467_2024_47991_MOESM4_ESM.zip › source_data/Figure1d.csv]

season	site_status	catch_per_trap
rainy season	Absent	0.01563506704415466
rainy season	Absent	0.013995897892228298
rainy season	Absent	0.014857479061688538
rainy season	Absent	0.015524885909718497
rainy season	Absent	0.021270885909056538
rainy season	Absent	0.019442808893134447
rainy season	Absent	0.020899333718858246
rainy season	Absent	0.01979476440970588
rainy season	Absent	0.025554445124224303
rainy season	Absent	0.016756098456825227
rainy season	Absent	0.030144674647999716
rainy season	Absent	0.018645763814620835
rainy season	Absent	0.009108192461183526
rainy season	Absent	0.02139472248968005
rainy season	Absent	0.029217103642669502
rainy season	Absent	0.03127278651606026
rainy season	Absent	0.007461647833125287
rainy season	Absent	0.008136504612287024
rainy season	Absent	0.006680957255357943
rainy season	Absent	0.004881889214086538
rainy season	Absent	0.0064250555649307504
rainy season	Absent	0.006976708744412105
rainy season	Absent	0.009283784526151898
rainy season	Absent	0.007384803288366012
rainy season	Absent	0.007658000964349286
rainy season	Absent	0.010871789108438609
rainy season	Absent	0.01639712933536318
rainy season	Absent	0.05329444897737164
rainy season	Absent	0.03480584313911447
rainy season	Absent	0.0282073132373976
rainy season	Absent	0.0364153824072938
rainy season	Absent	0.0410590501860747
rainy season	Absent	0.039235265755354985
rainy season	Absent	0.04612588453014531
rainy season	Absent	0.02881266879060999
rainy season	Absent	0.012541607025931116
rainy season	Absent	0.01385443335133184
rainy season	Absent	0.008571401707030815
rainy season	Absent	0.008777007156524333
rainy season	Absent	0.011308439201646227
rainy season	Absent	0.01354432010472793
rainy season	Absent	0.014810074801091883
rainy season	Absent	0.01963190951658715
rainy season	Absent	0.03832875044664027
rainy season	Absent	0.029291965956368612
rainy season	Absent	0.03770301553730864
rainy season	Absent	0.04197100316367826
rainy season	Absent	0.03608601084370138
rainy season	Absent	0.03411469667515218
rainy season	Absent	0.03175465341915854
rainy season	Absent	0.06605769844492217
rainy season	Absent	0.07839209388612682
rainy season	Absent	0.02828912850231031
rainy season	Absent	0.032707724687534835
rainy season	Absent	0.027335884209573016
rainy season	Absent	0.020709225534512096
rainy season	Absent	0.0139564208587032
rainy season	Absent	0.013719693453134594
rainy season	Absent	0.018487249513546668
rainy season	Absent	0.02047763426269482
rainy season	Absent	0.025863165603549593
rainy season	Absent	0.017273720131061925
rainy season	Absent	0.01253246251317563
rainy season	Absent	0.02997752933931394
rainy season	Absent	0.03078914765363576
rainy season	Absent	0.025852369985652154
rainy season	Absent	0.035930911837961786
rainy season	Absent	0.024089953322185775
rainy season	Absent	0.014709260758240599
rainy season	Absent	0.009088973531466323
rainy season	Absent	0.00530560749397086
rainy season	Absent	0.005496394209582229
rainy season	Absent	0.015517001270544274
rainy season	Absent	0.05848996955755399
rainy season	Absent	0.06518949126220357
rainy season	Absent	0.004493308450068514
rainy season	Absent	0.014374995576794827
rainy season	Absent	0.004492989436493675
rainy season	Absent	0.008812915174090068
rainy season	Absent	0.004350706644774691
rainy season	Absent	0.005613027745251478
rainy season	Absent	0.002106473619507657
rainy season	Absent	0.007270210741719293
rainy season	Absent	0.005137590930238079
rainy season	Absent	0.005187507228398885
rainy season	Absent	0.00497241818930475
rainy season	Absent	0.004412375819536442
rainy season	Absent	0.0034836945362434414
rainy season	Absent	0.00754619361352618
rainy season	Absent	0.007125880368280267
rainy season	Absent	0.004249108851636634
rainy season	Absent	0.004980654354955201
rainy season	Absent	0.005649207551682547
rainy season	Absent	0.0047904496467124
rainy season	Absent	0.006875955935030706
rainy season	Absent	0.010793016223390649
rainy season	Absent	0.013885682578708591
rainy season	Absent	0.012621936332521741
rainy season	Absent	0.013123759359010405
rainy season	Absent	0.028096912053934147
rainy season	Absent	0.02716515209668084
rainy season	Absent	0.031180418293496926
rainy season	Absent	0.024667245709799557
rainy season	Absent	0.026543717189362378
rainy season	Absent	0.010624634125623481
rainy season	Absent	0.008534026406083002
rainy season	Absent	0.007555292257662614
rainy season	Absent	0.005066915647760672
rainy season	Absent	0.00830238878637764
rainy season	Absent	0.019652549569491775
rainy season	Absent	0.02856974466360724
rainy season	Absent	0.026476254613647568
rainy season	Absent	0.026606918580568358
rainy season	Absent	0.020764696872654
rainy season	Absent	0.016111692956637235
rainy season	Absent	0.012865306618394882
rainy season	Absent	0.009956944814239059
rainy season	Absent	0.00923939381424088
rainy season	Absent	0.01255753996229907
rainy season	Absent	0.019376466815536335
rainy season	Absent	0.015538942291019946
rainy season	Absent	0.009695494363441286
rainy season	Absent	0.028825458690888216
rainy season	Absent	0.007878742256271581
rainy season	Absent	0.02422124835173145
rainy season	Absent	0.015159028256466847
rainy season	Absent	0.032744803540809726
rainy season	Absent	0.0257211157478393
rainy season	Absent	0.031023338590319135
rainy season	Absent	0.032474110730593
rainy season	Absent	0.06477646085686045
rainy season	Absent	0.054701179867339376
rainy season	Absent	0.02601075949064455
rainy season	Absent	0.028128358844668716
rainy season	Absent	0.02254770482071594
rainy season	Absent	0.039575541121185484
rainy season	Absent	0.035639525149329755
rainy season	Absent	0.03237499219640979
rainy season	Absent	0.03711949409734825
rainy season	Absent	0.020493387619832323
rainy season	Absent	0.010639519030401492
rainy season	Absent	0.009267283355623034
rainy season	Absent	0.036030920730387744
rainy season	Absent	0.00898981508208433
rainy season	Absent	0.012506434589012815
rainy season	Absent	0.00898670514411622
rainy season	Absent	0.013243637904681275
rainy season	Absent	0.010567870138699895
rainy season	Absent	0.012761250554872552
rainy season	Absent	0.007967472206801373
rainy season	Absent	0.012116683189821478
rainy season	Absent	0.015633534882661483
rainy season	Absent	0.017493883035235396
rainy season	Absent	0.004714204943097948
rainy season	Absent	0.004335904673414905
rainy season	Absent	0.015390527595654693
rainy season	Absent	0.019392187504001256
rainy season	Absent	0.017452092909822248
rainy season	Absent	0.02463665264479685
rainy season	Absent	0.031759321696321126
rainy season	Absent	0.034145584450253265
rainy season	Absent	0.03362488033085995
rainy season	Absent	0.02073284751359125
rainy season	Absent	0.016744105384362447
rainy season	Absent	0.016150520511800385
rainy season	Absent	0.02878252059148147
rainy season	Absent	0.03913726878923318
rainy season	Absent	0.009000591334238861
rainy season	Absent	0.006267974642784346
rainy season	Absent	0.006875265623709037
rainy season	Absent	0.016228067080815065
rainy season	Absent	0.019792721695424672
rainy season	Absent	0.016270785172557048
rainy season	Absent	0.0160827501600725
rainy season	Absent	0.02467756864481196
rainy season	Absent	0.007482173158350057
rainy season	Absent	0.009050909763220741
rainy season	Absent	0.028952260358420256
rainy season	Absent	0.018165755921485557
rainy season	Absent	0.018914344056143326
rainy season	Absent	0.025081180373268678
rainy season	Absent	0.028176189547021765
rainy season	Absent	0.03321548819317142
rainy season	Absent	0.01597829564242742
rainy season	Absent	0.01241514724304636
rainy season	Absent	0.02118185754222294
rainy season	Absent	0.02304683106273931
rainy season	Absent	0.022204284793754744
rainy season	Absent	0.014337871296258431
rainy season	Absent	0.012415696377152946
rainy season	Absent	0.015802944429720057
rainy season	Absent	0.020165420457877885
rainy season	Absent	0.017635382953369787
rainy season	Absent	0.025783023693633
rainy season	Absent	0.023179198937856922
rainy season	Absent	0.02363071334808701
rainy season	Absent	0.03528501180386986
rainy season	Absent	0.0391919856810433
rainy season	Absent	0.04456564536823968
rainy season	Absent	0.03671462874268151
rainy season	Absent	0.03746946291548423
rainy season	Absent	0.017612172441497143
rainy season	Absent	0.01571585819966529
rainy season	Absent	0.01108067144244975
rainy season	Absent	0.007515896260606715
rainy season	Absent	0.024594771482394848
rainy season	Absent	0.017443580110557803
rainy season	Absent	0.04585339670663549
rainy season	Absent	0.0061733452999331246
rainy season	Absent	0.006291020372771179
rainy season	Absent	0.01324542591648649
rainy season	Absent	0.007454063194721351
rainy season	Absent	0.012235508767418326
rainy season	Absent	0.009335798195185346
rainy season	Absent	0.0084222977165815
rainy season	Absent	0.007768058633031785
rainy season	Absent	0.009184206085807058
rainy season	Absent	0.007722153523689904
rainy season	Absent	0.008744520529268378
rainy season	Absent	0.009525851172687238
rainy season	Absent	0.005158239189861305
rainy season	Absent	0.011007078534574456
rainy season	Absent	0.008220727254863091
rainy season	Absent	0.005491175114545785
rainy season	Absent	0.003363103737451273
rainy season	Absent	0.004336637503227086
rainy season	Absent	0.002450128761725948
rainy season	Absent	0.004049345564228476
rainy season	Absent	0.009159506292017738
rainy season	Absent	0.004283743509161775
rainy season	Absent	0.005266464575995291
rainy season	Absent	0.006425826617860792
rainy season	Absent	0.0609031306002792
rainy season	Absent	0.03715727497267742
rainy season	Absent	0.030728982941096297
rainy season	Absent	0.0266036993381882
rainy season	Absent	0.01622540589603693
rainy season	Absent	0.022446041623633284
rainy season	Absent	0.024313026556186362
rainy season	Absent	0.024465923674943504
rainy season	Absent	0.019121976562540034
rainy season	Absent	0.026636183648761556
rainy season	Absent	0.016573669792116764
rainy season	Absent	0.022127878386168004
rainy season	Absent	0.024194655918984845
rainy season	Absent	0.028852085527284965
rainy season	Absent	0.028256917050945112
rainy season	Absent	0.0403544744282076
rainy season	Absent	0.015666901134817463
rainy season	Absent	0.025330248614373527
rainy season	Absent	0.026052266729504447
rainy season	Absent	0.027578632248412335
rainy season	Absent	0.02466270735413049
rainy season	Absent	0.02074852747258922
rainy season	Absent	0.03076694714123006
rainy season	Absent	0.021877578049308153
rainy season	Absent	0.014933789228516446
rainy season	Absent	0.015102409173103803
rainy season	Absent	0.014192750115487351
rainy season	Absent	0.013079632888178237
rainy season	Absent	0.011371989596823921
rainy season	Absent	0.013898421589577081
rainy season	Absent	0.015890867592792898
rainy season	Absent	0.013550782286525717
rainy season	Absent	0.01698158087930722
rainy season	Absent	0.01148724488039551
rainy season	Absent	0.031321015030608024
rainy season	Absent	0.0057825414251612
rainy season	Absent	0.006537208758189308
rainy season	Absent	0.005646244189986103
rainy season	Absent	0.010354293648806127
rainy season	Absent	0.007517053797758923
rainy season	Absent	0.004722197574118701
rainy season	Absent	0.004414754731162261
rainy season	Absent	0.0055966168373070896
rainy season	Absent	0.007258261076343605
rainy season	Absent	0.007338916962761362
rainy season	Absent	0.008212959051924469
rainy season	Absent	0.009716148343487361
rainy season	Absent	0.00932896689146866
rainy season	Absent	0.01006038343727125
rainy season	Absent	0.008188258836458214
rainy season	Absent	0.017497102205868496
rainy season	Absent	0.02583133471899886
rainy season	Absent	0.02880895507695687
rainy season	Absent	0.02882708160989725
rainy season	Absent	0.029797404100101135
rainy season	Absent	0.03453724403430076
rainy season	Absent	0.035049848076158165
rainy season	Absent	0.05487080044452883
rainy season	Absent	0.04160666118059295
rainy season	Absent	0.01831937749214287
rainy season	Absent	0.04147535017098918
rainy season	Absent	0.04044982345545566
rainy season	Absent	0.055169230477534276
rainy season	Absent	0.036542949921368445
rainy season	Absent	0.024410009631633027
rainy season	Absent	0.03181243588742338
rainy season	Absent	0.02476564174232173
rainy season	Absent	0.014816189661990234
rainy season	Absent	0.010553497050546243
rainy season	Absent	0.016049876887440282
rainy season	Absent	0.035150374726497464
rainy season	Absent	0.021628530053891436
rainy season	Absent	0.023796365977119847
rainy season	Absent	0.02884651761209929
rainy season	Absent	0.01060416956520473
rainy season	Absent	0.04940519491967062
rainy season	Absent	0.04862455639826499
rainy season	Absent	0.04097640769376326
rainy season	Absent	0.04314201201114914
rainy season	Absent	0.025094363997248646
rainy season	Absent	0.03919124104038945
rainy season	Absent	0.020612697697423014
rainy season	Absent	0.023788381256608957
rainy season	Absent	0.026314346348160163
rainy season	Absent	0.025580089090983388
rainy season	Absent	0.018210261957152273
rainy season	Absent	0.023888574231072216
rainy season	Absent	0.029062866062934862
rainy season	Absent	0.013566998717633188
rainy season	Absent	0.009350298603390437
rainy season	Absent	0.01346860307934096
rainy season	Absent	0.017901085956764227
rainy season	Absent	0.032630266535227076
rainy season	Absent	0.020730152418599455
rainy season	Absent	0.025577070818552237
rainy season	Absent	0.024380101297379744
rainy season	Absent	0.029000140621215167
rainy season	Absent	0.015951235371371966
rainy season	Absent	0.018355004809622575
rainy season	Absent	0.03285927269706623
rainy season	Absent	0.022527623763160316
rainy season	Absent	0.03231156704539841
rainy season	Absent	0.04040330461335427
rainy season	Absent	0.03512837747777588
rainy season	Absent	0.020769057916890883
rainy season	Absent	0.031586609443039024
rainy season	Absent	0.027613099480396246
rainy season	Absent	0.012199808793862062
rainy season	Absent	0.025174416963255324
rainy season	Absent	0.037295895447849635
rainy season	Absent	0.029069551290901063
rainy season	Absent	0.04099886071922008
rainy season	Absent	0.017793376458622636
rainy season	Absent	0.02575623616573323
rainy season	Absent	0.02309992287972513
rainy season	Absent	0.03216670395767565
rainy season	Absent	0.04005737009703244
rainy season	Absent	0.02334335308140065
rainy season	Absent	0.04275327407424157
rainy season	Absent	0.02522655675196388
rainy season	Absent	0.008346541646374802
rainy season	Absent	0.024514120022386215
rainy season	Absent	0.014321462396545642
rainy season	Absent	0.02209281138652887
rainy season	Absent	0.030516279001561182
rainy season	Absent	0.03553024405460333
rainy season	Absent	0.021855033889850484
rainy season	Absent	0.0199523369930129
rainy season	Absent	0.027948073735080205
rainy season	Absent	0.03639648772741796
rainy season	Absent	0.022531296065118195
rainy season	Absent	0.021132716380181653
rainy season	Absent	0.021421414065751015
rainy season	Absent	0.0194846753863347
rainy season	Absent	0.012802894510347764
rainy season	Absent	0.01796365013217145
rainy season	Absent	0.018686816570093478
rainy season	Absent	0.019443411629552508
rainy season	Absent	0.01858554222961365
rainy season	Absent	0.016230728702063307
rainy season	Absent	0.013680264940221702
rainy season	Absent	0.018444980594643588
rainy season	Absent	0.032507482024618735
rainy season	Absent	0.03235359939766686
rainy season	Absent	0.03680542596408232
rainy season	Absent	0.03505293259850585
rainy season	Absent	0.023321000857573392
rainy season	Absent	0.016747136341730376
rainy season	Absent	0.03071822046353003
rainy season	Absent	0.045826946928230645
rainy season	Absent	0.02557768467561813
rainy season	Absent	0.02899122734802848
rainy season	Absent	0.043886610737995824
rainy season	Absent	0.05189222019240895
rainy season	Absent	0.04191078862978234
rainy season	Absent	0.0352990580335821
rainy season	Absent	0.017465094323887865
rainy season	Absent	0.01298617433686763
rainy season	Absent	0.009634238644593446
rainy season	Absent	0.01582350161675514
rainy season	Absent	0.01473565812094383
rainy season	Absent	0.015423823259154154
rainy season	Absent	0.01753621689038638
rainy season	Absent	0.02315677232951471
rainy season	Absent	0.02130202799001909
rainy season	Absent	0.019739728477709464
rainy season	Absent	0.02495969387948073
rainy season	Absent	0.021472655296636393
rainy season	Absent	0.034486994397599516
rainy season	Absent	0.03550779603468229
rainy season	Absent	0.031668271448902365
rainy season	Absent	0.032215711843117736
rainy season	Absent	0.03766311671062399
rainy season	Absent	0.025770702353342383
rainy season	Absent	0.039114423208403554
rainy season	Absent	0.022896935461933058
rainy season	Absent	0.03520103124761446
rainy season	Absent	0.023343516485444134
rainy season	Absent	0.01919548852912801
rainy season	Absent	0.028245136372976945
rainy season	Absent	0.032341339706853295
rainy season	Absent	0.054241227755279134
rainy season	Absent	0.0273015718916522
rainy season	Absent	0.05234106679847802
rainy season	Absent	0.051150602887350245
rainy season	Absent	0.012530282054403747
rainy season	Absent	0.01163945103188745
rainy season	Absent	0.022816073804181113
rainy season	Absent	0.01775155786268804
rainy season	Absent	0.023818945155966727
rainy season	Absent	0.023302001984966687
rainy season	Absent	0.030376803639685396
rainy season	Absent	0.02742588646768811
rainy season	Absent	0.050288593347937643
rainy season	Absent	0.04363141327915722
rainy season	Absent	0.04524097844927677
rainy season	Absent	0.03863135602580116
rainy season	Absent	0.025179930764309456
rainy season	Absent	0.02566348793896524
rainy season	Absent	0.024923578396663097
rainy season	Absent	0.01952688587915168
rainy season	Absent	0.023575694304879914
rainy season	Absent	0.02782342464375353
rainy season	Absent	0.05677211539176914
rainy season	Absent	0.021127875429411042
rainy season	Absent	0.02679410441983349
rainy season	Absent	0.030401345855117487
rainy season	Absent	0.033092467184710574
rainy season	Absent	0.02256146988495012
rainy season	Absent	0.0321944886828125
rainy season	Absent	0.024534377050525587
rainy season	Absent	0.03370085739362946
rainy season	Absent	0.033522782388376096
rainy season	Absent	0.019117942251120165
rainy season	Absent	0.019486234222718224
rainy season	Absent	0.02012627708602864
rainy season	Absent	0.027114924042561696
rainy season	Absent	0.02779197413909435
rainy season	Absent	0.02603985578155103
rainy season	Absent	0.014785667198198519
rainy season	Absent	0.014264176852177724
rainy season	Absent	0.02452852139362408
rainy season	Absent	0.02468935746654325
rainy season	Absent	0.021034296642160128
rainy season	Absent	0.01544904638804385
rainy season	Absent	0.019893982100419646
rainy season	Absent	0.019818231145527675
rainy season	Absent	0.013526412817511848
rainy season	Absent	0.014126822270074222
rainy season	Absent	0.00856545521791652
rainy season	Absent	0.00793894407977964
rainy season	Absent	0.00935975653545753
rainy season	Absent	0.013081673470070047
rainy season	Absent	0.022607015511763428
rainy season	Absent	0.03008740299423367
rainy season	Absent	0.020680956044889166
rainy season	Absent	0.018240333691740093
rainy season	Absent	0.027056134923898315
rainy season	Absent	0.0143526454765647
rainy season	Absent	0.01316768179974913
rainy season	Absent	0.01682100291293474
rainy season	Absent	0.015397994581849407
rainy season	Absent	0.018681895110793566
rainy season	Absent	0.01134179617917619
rainy season	Absent	0.014269818022891049
rainy season	Absent	0.011792836595841747
rainy season	Absent	0.011844140574223852
rainy season	Absent	0.019933152074251087
rainy season	Absent	0.03717573557546752
rainy season	Absent	0.02739836332599764
rainy season	Absent	0.01728014715030215
rainy season	Absent	0.02148221275462009
rainy season	Absent	0.01570360146907025
rainy season	Absent	0.01064083841256127
rainy season	Absent	0.010078689849847161
rainy season	Absent	0.009751716092237232
rainy season	Absent	0.008508101089628956
rainy season	Absent	0.008881542785169127
rainy season	Absent	0.008489438648372769
rainy season	Absent	0.011043097575464093
rainy season	Absent	0.010803474323120328
rainy season	Absent	0.01245785414446082
rainy season	Absent	0.011441650831367622
rainy season	Absent	0.011697209147897613
rainy season	Absent	0.01425411132278434
rainy season	Absent	0.01350661113101111
rainy season	Absent	0.007791841922509203
rainy season	Absent	0.013077893412681795
rainy season	Absent	0.03139191196437304
rainy season	Absent	0.01231634545534208
rainy season	Absent	0.013211242596955497
rainy season	Absent	0.01574450285048588
rainy season	Absent	0.016655879529411916
rainy season	Absent	0.0283933021902698
rainy season	Absent	0.025312953961366215
rainy season	Absent	0.020678040235656215
rainy season	Absent	0.026297300175283048
rainy season	Absent	0.029951166707623378
rainy season	Absent	0.05361512863916149
rainy season	Absent	0.038441794993097106
rainy season	Absent	0.04292512758181442
rainy season	Absent	0.021917738343183286
rainy season	Absent	0.02486905548435482
rainy season	Absent	0.02714205252858656
rainy season	Absent	0.021784076758470262
rainy season	Absent	0.03677735413483645
rainy season	Absent	0.02006956079641573
rainy season	Absent	0.0192124686859065
rainy season	Absent	0.024833518150261927
rainy season	Absent	0.018911709471519385
rainy season	Absent	0.02909278714386961
rainy season	Absent	0.024830091361211077
rainy season	Absent	0.024731736043841338
rainy season	Absent	0.01920499648902421
rainy season	Absent	0.021096532257341948
rainy season	Absent	0.03183338172524352
rainy season	Absent	0.014234908302014508
rainy season	Absent	0.012185908936261253
rainy season	Absent	0.01851094685508024
rainy season	Absent	0.015803908438732257
rainy season	Absent	0.0109673456326893
rainy season	Absent	0.010657355158364466
rainy season	Absent	0.00773355210452412
rainy season	Absent	0.005952148691455669
rainy season	Absent	0.005578239802129698
rainy season	Absent	0.0053422038775509115
rainy season	Absent	0.0026295856308905276
rainy season	Absent	0.003336459714076389
rainy season	Absent	0.005932682543782854
rainy season	Absent	0.0061548037777007705
rainy season	Absent	0.011363861530392209
rainy season	Absent	0.016052446678436236
rainy season	Absent	0.014758161901253767
rainy season	Absent	0.019845936562165663
rainy season	Absent	0.021523282990571047
rainy season	Absent	0.017619588727113587
rainy season	Absent	0.03341838771822552
rainy season	Absent	0.030296169306113636
rainy season	Absent	0.025940313878333166
rainy season	Absent	0.019494966011424628
rainy season	Absent	0.02686897509979863
rainy season	Absent	0.03746905075365906
rainy season	Absent	0.013033991541874517
rainy season	Absent	0.01316623773977174
rainy season	Absent	0.013419210221866495
rainy season	Absent	0.019086771032468898
rainy season	Absent	0.01805691798074902
rainy season	Absent	0.015278907446386556
rainy season	Absent	0.02006986184208551
rainy season	Absent	0.04553745977435124
rainy season	Absent	0.0508456452138751
rainy season	Absent	0.030362888176533754
rainy season	Absent	0.03536024897815743
rainy season	Absent	0.016333721573761263
rainy season	Absent	0.01388508550719484
rainy season	Absent	0.018234479484275604
rainy season	Absent	0.017547899900846018
rainy season	Absent	0.022540400547710154
rainy season	Absent	0.014736262295312271
rainy season	Absent	0.024336069198667487
rainy season	Absent	0.010775987498490278
rainy season	Absent	0.02972795381314976
rainy season	Absent	0.0227731971075307
rainy season	Absent	0.02172164608903701
rainy season	Absent	0.022097606046801572
rainy season	Absent	0.023119982317321205
rainy season	Absent	0.014061720945263962
rainy season	Absent	0.014454218056442772
rainy season	Absent	0.015527339035484063
rainy season	Absent	0.01624027517692867
rainy season	Absent	0.013075474226182097
rainy season	Absent	0.02875918455423899
rainy season	Absent	0.02713201182679537
rainy season	Absent	0.021378575570429367
rainy season	Absent	0.018926844892457752
rainy season	Absent	0.029621877083095268
rainy season	Absent	0.0199979402146381
rainy season	Absent	0.018726946557034174
rainy season	Absent	0.035505559113995853
rainy season	Absent	0.024238039494298095
rainy season	Absent	0.02390157315083952
rainy season	Absent	0.010961545441135524
rainy season	Absent	0.025147444448121864
rainy season	Absent	0.026033086299118668
rainy season	Absent	0.03545514154466166
rainy season	Absent	0.02364314637290697
rainy season	Absent	0.026433741440966697
rainy season	Absent	0.021609574470082514
rainy season	Absent	0.034075112495375044
rainy season	Absent	0.04419616757967019
rainy season	Absent	0.015093561753875375
rainy season	Absent	0.010765270723409043
rainy season	Absent	0.023359860331494047
rainy season	Absent	0.016865919344108356
rainy season	Absent	0.011849625681013953
rainy season	Absent	0.00783083604573998
rainy season	Absent	0.009674690792582522
rainy season	Absent	0.0098570533886022
rainy season	Absent	0.009063182058552307
rainy season	Absent	0.013512903975965754
rainy season	Absent	0.010690497673258253
rainy season	Absent	0.011963594884456509
rainy season	Absent	0.02154327448511532
rainy season	Absent	0.02343780410943014
rainy season	Absent	0.03586608993252623
rainy season	Absent	0.0256018414101367
rainy season	Absent	0.023447509369181597
rainy season	Absent	0.015556635672971997
rainy season	Absent	0.012511887332189194
rainy season	Absent	0.028228871859055808
rainy season	Absent	0.051038807716749506
rainy season	Absent	0.007071129869724408
rainy season	Absent	0.013693815108739224
rainy season	Absent	0.013033217345770787
rainy season	Absent	0.01087755268387866
rainy season	Absent	0.013370185682088328
rainy season	Absent	0.017867454596419915
rainy season	Absent	0.02041833514860723
rainy season	Absent	0.010538911652253027
rainy season	Absent	0.009903674788086654
rainy season	Absent	0.013498874059715681
rainy season	Absent	0.013649791939429144
rainy season	Absent	0.014943662231992214
rainy season	Absent	0.03364970801656241
rainy season	Absent	0.008552890354522814
rainy season	Absent	0.012183082133309858
rainy season	Absent	0.03802057570022749
rainy season	Absent	0.006771897166005351
rainy season	Absent	0.020795139447313666
rainy season	Absent	0.05589731120876611
rainy season	Absent	0.03287407255950066
rainy season	Absent	0.026175380122013515
rainy season	Absent	0.01825850463690074
rainy season	Absent	0.016800661808260193
rainy season	Absent	0.008902732739429091
rainy season	Absent	0.018198319942717367
rainy season	Absent	0.014196753035405104
rainy season	Absent	0.025142088612871104
rainy season	Absent	0.029514872208870786
rainy season	Absent	0.02526058508040615
rainy season	Absent	0.01541825626386071
rainy season	Absent	0.0081048964495159
rainy season	Absent	0.014946337386950968
rainy season	Absent	0.013018810575798732
rainy season	Absent	0.014447368380585435
rainy season	Absent	0.0073650591343198575
rainy season	Absent	0.00752518036397417
rainy season	Absent	0.006872360750299439
rainy season	Absent	0.01115829624390965
rainy season	Absent	0.011776185084794864
rainy season	Absent	0.007304103247805626
rainy season	Absent	0.006820400394357431
rainy season	Absent	0.007328297901055372
rainy season	Absent	0.006856137791124364
rainy season	Absent	0.012777212091948488
rainy season	Absent	0.01396447045144489
rainy season	Absent	0.015425874764069673
rainy season	Absent	0.016038775818479525
rainy season	Absent	0.017607188901900307
rainy season	Absent	0.022112593303807306
rainy season	Absent	0.024800833934138542
rainy season	Absent	0.02609227462100511
rainy season	Absent	0.021801489191140784
rainy season	Absent	0.014105126022082925
rainy season	Absent	0.012867985454089967
rainy season	Absent	0.008225616752792512
rainy season	Absent	0.022211591205290697
rainy season	Absent	0.028790923435577546
rainy season	Absent	0.023355476097183085
rainy season	Absent	0.018264856049260054
rainy season	Absent	0.032133184428896074
rainy season	Absent	0.029912632385469387
rainy season	Absent	0.030928536806990394
rainy season	Absent	0.02213398652348676
rainy season	Absent	0.018574975636643166
rainy season	Absent	0.025220931857007297
rainy season	Absent	0.018686274660270674
rainy season	Absent	0.02538258423929895
rainy season	Absent	0.024435433682582098
rainy season	Absent	0.023922783251513344
rainy season	Absent	0.013772891538698595
rainy season	Absent	0.015096671347873864
rainy season	Absent	0.014798610318786397
rainy season	Absent	0.021827343634446744
rainy season	Absent	0.04236727630428948
rainy season	Absent	0.026247566473851146
rainy season	Absent	0.019637328671422694
rainy season	Absent	0.03159716113262707
rainy season	Absent	0.05499526436011866
rainy season	Absent	0.0727422432942412
rainy season	Absent	0.042248611906613734
rainy season	Absent	0.03953706470837394
rainy season	Absent	0.025674653984657552
rainy season	Absent	0.020824085613676303
rainy season	Absent	0.028462581049710636
rainy season	Absent	0.008586921406054273
rainy season	Absent	0.01680126664297226
rainy season	Absent	0.02468977718918782
rainy season	Absent	0.028601274477466923
rainy season	Absent	0.009973985755723919
rainy season	Absent	0.008725076875385734
rainy season	Absent	0.016252394942321086
rainy season	Absent	0.030223140690187358
rainy season	Absent	0.01779986332650165
rainy season	Absent	0.04073168492586775
rainy season	Absent	0.020399599717819267
rainy season	Absent	0.025932247695073518
rainy season	Absent	0.024088108102434117
rainy season	Absent	0.030281933452227485
rainy season	Absent	0.03544819301789676
rainy season	Absent	0.02457707945119239
rainy season	Absent	0.016879321265711927
rainy season	Absent	0.020863146538771717
rainy season	Absent	0.02179813202031413
rainy season	Absent	0.03228734245547112
rainy season	Absent	0.03228254491284848
rainy season	Absent	0.020269884836691638
rainy season	Absent	0.04120164896521598
rainy season	Absent	0.025727109466049593
rainy season	Absent	0.027901495205383195
rainy season	Absent	0.0104241922115717
rainy season	Absent	0.05915392109815096
rainy season	Absent	0.016375712286412162
rainy season	Absent	0.027773276432982563
rainy season	Absent	0.023388405146084947
rainy season	Absent	0.012047380844185558
rainy season	Absent	0.00952403190885848
rainy season	Absent	0.007605261261112609
rainy season	Absent	0.0106029819647203
rainy season	Absent	0.02374823659237895
rainy season	Absent	0.019801630424501317
rainy season	Absent	0.01941230763292671
rainy season	Absent	0.020476835650531617
rainy season	Absent	0.02240406193895811
rainy season	Absent	0.022510130649848446
rainy season	Absent	0.02935283924230231
rainy season	Absent	0.042654478700284694
rainy season	Absent	0.034812857223152235
rainy season	Absent	0.030886780566455756
rainy season	Absent	0.013531472642033792
rainy season	Absent	0.01123207224107191
rainy season	Absent	0.01562025202402587
rainy season	Absent	0.010145023391397686
rainy season	Absent	0.010480362615208473
rainy season	Absent	0.007994871542938252
rainy season	Absent	0.017459611145174286
rainy season	Absent	0.012731322288104694
rainy season	Absent	0.01773420532587194
rainy season	Absent	0.030091064853997707
rainy season	Absent	0.016573818955816135
rainy season	Absent	0.017401080099574806
rainy season	Absent	0.015552482605706451
rainy season	Absent	0.008565472348844097
rainy season	Absent	0.008823885262546946
rainy season	Absent	0.010011047958258775
rainy season	Absent	0.014280147399930306
rainy season	Absent	0.028112302136394877
rainy season	Absent	0.023238678773801633
rainy season	Absent	0.02071407206030857
rainy season	Absent	0.02727297483178646
rainy season	Absent	0.018051310372930778
rainy season	Absent	0.027458568784816655
rainy season	Absent	0.023994860917511
rainy season	Absent	0.023167843912585757
rainy season	Absent	0.043605543160483394
rainy season	Absent	0.04643473503123065
rainy season	Absent	0.05322595636617512
rainy season	Absent	0.05339335921600946
rainy season	Absent	0.0351938967216892
rainy season	Absent	0.036186845867957576
rainy season	Absent	0.027061830839773898
rainy season	Absent	0.02945743320156469
rainy season	Absent	0.03247752393899175
rainy season	Absent	0.03519916212248091
rainy season	Absent	0.018590176182889766
rainy season	Absent	0.023963127121457133
rainy season	Absent	0.023549610451361044
rainy season	Absent	0.017756191623969745
rainy season	Absent	0.014671686953742583
rainy season	Absent	0.0111501536600563
rainy season	Absent	0.012093816379777664
rainy season	Absent	0.014972995505503694
rainy season	Absent	0.027220533020693733
rainy season	Absent	0.04016340585693473
rainy season	Absent	0.03707364274461714
rainy season	Absent	0.02539238380801041
rainy season	Absent	0.02252456021465455
rainy season	Absent	0.026463893089383572
rainy season	Absent	0.026041834885795433
rainy season	Absent	0.02728743879710066
rainy season	Absent	0.02182439277706983
rainy season	Absent	0.02620492260962172
rainy season	Absent	0.023745386974968332
rainy season	Absent	0.028834667012884813
rainy season	Absent	0.020898936635289894
rainy season	Absent	0.020523411911726852
rainy season	Absent	0.026375355726927154
rainy season	Absent	0.014731311742920424
rainy season	Absent	0.016722352190002676
rainy season	Absent	0.021106304323977712
rainy season	Absent	0.019605267477502526
rainy season	Absent	0.027400527882199238
rainy season	Absent	0.019825943919689306
rainy season	Absent	0.03156215508519788
rainy season	Absent	0.02621021653865769
rainy season	Absent	0.024767202026899932
rainy season	Absent	0.017076722502320202
rainy season	Absent	0.018632572875733496
rainy season	Absent	0.011047435051489663
rainy season	Absent	0.01425342571651868
rainy season	Absent	0.03116907068662783
rainy season	Absent	0.029940086825846098
rainy season	Absent	0.031909580025424954
rainy season	Absent	0.023864291900737102
rainy season	Absent	0.04228080831592529
rainy season	Absent	0.03217529039677127
rainy season	Absent	0.02884213327464034
rainy season	Absent	0.035743530187359665
rainy season	Absent	0.022742269352830878
rainy season	Absent	0.018049776076757583
rainy season	Absent	0.02855957278874234
rainy season	Absent	0.03057092148782525
rainy season	Absent	0.03184070742916841
rainy season	Absent	0.04191724338823498
rainy season	Absent	0.03531960806483666
rainy season	Absent	0.03177866901389442
rainy season	Absent	0.020727913683032142
rainy season	Absent	0.04078725189294942
rainy season	Absent	0.0221585976953751
rainy season	Absent	0.0227653872403916
rainy season	Absent	0.05583289874986083
rainy season	Absent	0.03767038639365098
rainy season	Absent	0.036175976972048746
rainy season	Absent	0.021112584383626645
rainy season	Absent	0.01792048154259137
rainy season	Absent	0.010011047958258775
rainy season	Absent	0.020357650333017546
rainy season	Absent	0.020726419254330396
rainy season	Absent	0.020710685793485357
rainy season	Absent	0.01965730999346158
rainy season	Absent	0.02018497022063192
rainy season	Absent	0.032551373975159795
rainy season	Absent	0.031415496145009644
rainy season	Absent	0.015008943833544756
rainy season	Absent	0.016354388628682933
rainy season	Absent	0.017389999141211303
rainy season	Absent	0.027558452076450513
rainy season	Absent	0.016256848708673412
rainy season	Absent	0.01814700038452133
rainy season	Absent	0.012628375161813237
rainy season	Absent	0.01646320480620039
rainy season	Absent	0.01602012875873506
rainy season	Absent	0.022334466739882895
rainy season	Absent	0.013188645618156332
rainy season	Absent	0.0172396037215457
rainy season	Absent	0.014316208815820663
rainy season	Absent	0.007187412836700198
rainy season	Absent	0.011058034623386413
rainy season	Absent	0.007364942767304832
rainy season	Absent	0.02361210723658994
rainy season	Absent	0.024587871157677733
rainy season	Absent	0.019011104940489628
rainy season	Absent	0.015258264321415981
rainy season	Absent	0.015737907285658864
rainy season	Absent	0.01818511275722738
rainy season	Absent	0.01580801798914473
rainy season	Absent	0.008798667406890356
rainy season	Absent	0.01425687974000784
rainy season	Absent	0.01762482252214564
rainy season	Absent	0.019150106538553837
rainy season	Absent	0.021084607649407977
rainy season	Absent	0.024193555087184654
rainy season	Absent	0.02715367181341837
rainy season	Absent	0.01758102646859314
rainy season	Absent	0.011614360179327807
rainy season	Absent	0.013976608055184704
rainy season	Absent	0.018069605615314316
rainy season	Absent	0.024535719117655456
rainy season	Absent	0.015584943360516738
rainy season	Absent	0.011123258527910868
rainy season	Absent	0.010376143521492506
rainy season	Absent	0.00998434412800352
rainy season	Absent	0.00906778732467661
rainy season	Absent	0.00854610632794501
rainy season	Absent	0.01014877774456501
rainy season	Absent	0.008354340957984055
rainy season	Absent	0.00689518649666788
rainy season	Absent	0.03404122462045575
rainy season	Absent	0.014728866548127894
rainy season	Absent	0.018391254983148808
rainy season	Absent	0.018815189184585815
rainy season	Absent	0.012379641130365531
rainy season	Absent	0.013423666139301522
rainy season	Absent	0.014863109627148267
rainy season	Absent	0.02075840612259835
rainy season	Absent	0.01933357610553159
rainy season	Absent	0.01767722130732099
rainy season	Absent	0.024860586526402263
rainy season	Absent	0.021368423158422165
rainy season	Absent	0.03675720566595525
rainy season	Absent	0.035291787176551154
rainy season	Absent	0.03740948489111847
rainy season	Absent	0.03041832062359092
rainy season	Absent	0.012469707198986298
rainy season	Absent	0.012882231760310288
rainy season	Absent	0.07299324327457686
rainy season	Absent	0.0227402908614628
rainy season	Absent	0.020069233665240875
rainy season	Absent	0.020891456155060308
rainy season	Absent	0.017314222593479495
rainy season	Absent	0.038049969357374855
rainy season	Absent	0.0365685316277185
rainy season	Absent	0.015132541314784172
rainy season	Absent	0.009161640705633306
rainy season	Absent	0.07802351682324059
rainy season	Absent	0.07083096607230041
rainy season	Absent	0.012356154499473125
rainy season	Absent	0.011591571961290794
rainy season	Absent	0.02179941814804373
rainy season	Absent	0.02057873536855598
rainy season	Absent	0.02201071277113824
rainy season	Absent	0.020860559668990152
rainy season	Absent	0.02368846637826633
rainy season	Absent	0.02123293001152875
rainy season	Absent	0.0117646265472124
rainy season	Absent	0.009629124221872575
rainy season	Absent	0.008983928681212294
rainy season	Absent	0.010900626656255708
rainy season	Absent	0.011683554783314077
rainy season	Absent	0.021840658007734864
rainy season	Absent	0.025207366645037442
rainy season	Absent	0.02642007872875715
rainy season	Absent	0.028282529418443784
rainy season	Absent	0.02515909041073363
rainy season	Absent	0.01848195182703082
rainy season	Absent	0.017301622426448723
rainy season	Absent	0.017806334752931325
rainy season	Absent	0.02296920208845646
rainy season	Absent	0.02459428942959793
rainy season	Absent	0.021127917685204153
rainy season	Absent	0.02370474594605945
rainy season	Absent	0.02706069426674684
rainy season	Absent	0.02385350767821586
rainy season	Absent	0.030167321801602115
rainy season	Absent	0.04088426535908897
rainy season	Absent	0.012127180782265322
rainy season	Absent	0.012115689662535078
rainy season	Absent	0.009551653481999689
rainy season	Absent	0.014391406807574648
rainy season	Absent	0.014050349613343208
rainy season	Absent	0.025518566339573116
rainy season	Absent	0.030443340851213727
rainy season	Absent	0.029093107166288316
rainy season	Absent	0.023912615837590072
rainy season	Absent	0.027324968437444513
rainy season	Absent	0.017670254991434747
rainy season	Absent	0.015736302100981522
rainy season	Absent	0.017292506873589134
rainy season	Absent	0.019209602399408852
rainy season	Absent	0.012133808884477374
rainy season	Absent	0.0226624479420575
rainy season	Absent	0.02256153080100105
rainy season	Absent	0.012452485966250051
rainy season	Absent	0.010905772966471132
rainy season	Absent	0.007204062326888962
rainy season	Absent	0.008177310272357803
rainy season	Absent	0.008712103615494241
rainy season	Absent	0.011577380979389242
rainy season	Absent	0.013998291395406546
rainy season	Absent	0.01956347444573073
rainy season	Absent	0.018452415419839874
rainy season	Absent	0.01309440813276514
rainy season	Absent	0.011586032513926687
rainy season	Absent	0.025877226054636594
rainy season	Absent	0.018089547386172865
rainy season	Absent	0.01490949530810576
rainy season	Absent	0.019955030740330813
rainy season	Absent	0.023076003751869315
rainy season	Absent	0.022796528805159234
rainy season	Absent	0.01905745338735292
rainy season	Absent	0.02108188791044814
rainy season	Absent	0.025399824866528
rainy season	Absent	0.027057006145469457
rainy season	Absent	0.01723043469154408
rainy season	Absent	0.019191707390342164
rainy season	Absent	0.02215950400055465
rainy season	Absent	0.022081966478780805
rainy season	Absent	0.018694404957959442
rainy season	Absent	0.016015007942177042
rainy season	Absent	0.019459342306398807
rainy season	Absent	0.01743096598778412
rainy season	Absent	0.014884111161535775
rainy season	Absent	0.019117884897379443
rainy season	Absent	0.014953513350990289
rainy season	Absent	0.01530133805243722
rainy season	Absent	0.03207147093316786
rainy season	Absent	0.01897801642414847
rainy season	Absent	0.027878736871958444
rainy season	Absent	0.028752257301101012
rainy season	Absent	0.023574633422506226
rainy season	Absent	0.025485541184566574
rainy season	Absent	0.013772870879376797
rainy season	Absent	0.01997106106532941
rainy season	Absent	0.02214824540167385
rainy season	Absent	0.032183399591666904
rainy season	Absent	0.032059138617103376
rainy season	Absent	0.0209277552214189
rainy season	Absent	0.026639745144596102
rainy season	Absent	0.03635360155475391
rainy season	Absent	0.03686952315364301
rainy season	Absent	0.029562252052369998
rainy season	Absent	0.015368535638166451
rainy season	Absent	0.018992027369672468
rainy season	Absent	0.02317391468292705
rainy season	Absent	0.013497186805913768
rainy season	Absent	0.029178311574047284
rainy season	Absent	0.042037634600748795
rainy season	Absent	0.06745254266527295
rainy season	Absent	0.05374065540600872
rainy season	Absent	0.06947717483452888
rainy season	Absent	0.049197424717208185
rainy season	Absent	0.038238477726451794
rainy season	Absent	0.03711871459615699
rainy season	Absent	0.04226930949997323
rainy season	Absent	0.03574778392054407
rainy season	Absent	0.008782563004337832
rainy season	Absent	0.06525249473654159
rainy season	Absent	0.01318293617078824
rainy season	Absent	0.02944391534231119
rainy season	Absent	0.018752166248234402
rainy season	Absent	0.016894908071444458
rainy season	Absent	0.021197500610193706
rainy season	Absent	0.04311577670551996
rainy season	Absent	0.014732622888010635
rainy season	Absent	0.014941246037163923
rainy season	Absent	0.0284598982932612
rainy season	Absent	0.02731178185801674
rainy season	Absent	0.007015586235969598
rainy season	Absent	0.017819890530997654
rainy season	Absent	0.015551176252035191
rainy season	Absent	0.013808236735233187
rainy season	Absent	0.014711938087328165
rainy season	Absent	0.012650747179244295
rainy season	Absent	0.010590467234422795
rainy season	Absent	0.010757640851575321
rainy season	Absent	0.00614708065566815
rainy season	Absent	0.00647885812126473
rainy season	Absent	0.005189748715647944
rainy season	Absent	0.006496861921270371
rainy season	Absent	0.016220316297866726
rainy season	Absent	0.014544112593495594
rainy season	Absent	0.012869628800757897
rainy season	Absent	0.011504419650605611
rainy season	Absent	0.016956229339789016
rainy season	Absent	0.01440220441127558
rainy season	Absent	0.014674455762299624
rainy season	Absent	0.004384011965427206
rainy season	Absent	0.013585341478262175
rainy season	Absent	0.013816095857643816
rainy season	Absent	0.008328366004233798
rainy season	Absent	0.008170006291802964
rainy season	Absent	0.005141795198930481
rainy season	Absent	0.00394496972099576
rainy season	Absent	0.02339340813352344
rainy season	Absent	0.02344174199129334
rainy season	Absent	0.0187610568819498
rainy season	Absent	0.015637709593774286
rainy season	Absent	0.024558010123885723
rainy season	Absent	0.04072121374853636
rainy season	Absent	0.045424716762376076
rainy season	Absent	0.03877825994815982
rainy season	Absent	0.023222166590054525
rainy season	Absent	0.03721315318335754
rainy season	Absent	0.015592394744181875
rainy season	Absent	0.010888577227736135
rainy season	Absent	0.010453985350730232
rainy season	Absent	0.01338313428794273
rainy season	Absent	0.010938262668915415
rainy season	Absent	0.006011367613495421
rainy season	Absent	0.012977920351444261
rainy season	Absent	0.022040447299670102
rainy season	Absent	0.02089812159265455
rainy season	Absent	0.03742512532442578
rainy season	Absent	0.03182851159041437
rainy season	Absent	0.024323750965456085
rainy season	Absent	0.017013315105491058
rainy season	Absent	0.021582121831609995
rainy season	Absent	0.025423508538180234
rainy season	Absent	0.018799110952971255
rainy season	Absent	0.0137825428291913
rainy season	Absent	0.03075636851482384
rainy season	Absent	0.029477323681257418
rainy season	Absent	0.02266509053754787
rainy season	Absent	0.022248061450183793
rainy season	Absent	0.02986264233487507
rainy season	Absent	0.0306172011155313
rainy season	Absent	0.04139682880490721
rainy season	Absent	0.04884154482091469
rainy season	Absent	0.04112475612522082
rainy season	Absent	0.03848591302881083
rainy season	Absent	0.033851532749968334
rainy season	Absent	0.03785197957264948
rainy season	Absent	0.04359211472127576
rainy season	Absent	0.027354459784196202
rainy season	Absent	0.02806789170241585
rainy season	Absent	0.029025079859442096
rainy season	Absent	0.028235280540325612
rainy season	Absent	0.023228646478435547
rainy season	Absent	0.02151461085507853
rainy season	Absent	0.015929476788701134
rainy season	Absent	0.02106338192365336
rainy season	Absent	0.030147897285966518
rainy season	Absent	0.02365480531776258
rainy season	Absent	0.020934838372187344
rainy season	Absent	0.01876634824603777
rainy season	Absent	0.021663011759654047
rainy season	Absent	0.039878856811858814
rainy season	Absent	0.03259530563189355
rainy season	Absent	0.024964886035773192
rainy season	Absent	0.02302701700559902
rainy season	Absent	0.018091627803743994
rainy season	Absent	0.023122664390827274
rainy season	Absent	0.022998046533180643
rainy season	Absent	0.025047882148386047
rainy season	Absent	0.020631740253071688
rainy season	Absent	0.02525901897268101
rainy season	Absent	0.03402414021424101
rainy season	Absent	0.03811787297082114
rainy season	Absent	0.03341287413913481
rainy season	Absent	0.02695450053059369
rainy season	Absent	0.029107698107864854
rainy season	Absent	0.04148899780610832
rainy season	Absent	0.040930981860174014
rainy season	Absent	0.027029613979049336
rainy season	Absent	0.019303555060656983
rainy season	Absent	0.014609767019394966
rainy season	Absent	0.012368318939423549
rainy season	Absent	0.008939961466865669
rainy season	Absent	0.014686699363277303
rainy season	Absent	0.01278821941563106
rainy season	Absent	0.006023774637246503
rainy season	Absent	0.005464609579884105
rainy season	Absent	0.011825311529047507
rainy season	Absent	0.012790852653195885
rainy season	Absent	0.011532252544408626
rainy season	Absent	0.006912665294600354
rainy season	Absent	0.00903577121477736
rainy season	Absent	0.025565231375805735
rainy season	Absent	0.026082778761394365
rainy season	Absent	0.027576619081739678
rainy season	Absent	0.07257157229630744
rainy season	Absent	0.0580251350139825
rainy season	Absent	0.06573274998425298
rainy season	Absent	0.03877758133454862
rainy season	Absent	0.02307457769890295
rainy season	Absent	0.019832001670831153
rainy season	Absent	0.012166001254115426
rainy season	Absent	0.022295996405940603
rainy season	Absent	0.01452078220744968
rainy season	Absent	0.013093564880034415
rainy season	Absent	0.011701397498442557
rainy season	Absent	0.01816041597425536
rainy season	Absent	0.029152491445776942
rainy season	Absent	0.0307572819925338
rainy season	Absent	0.01873709556579698
rainy season	Absent	0.01594698333884307
rainy season	Absent	0.022047622632988283
rainy season	Absent	0.015748155998896028
rainy season	Absent	0.07860122456193136
rainy season	Absent	0.05137724031561024
rainy season	Absent	0.03370095849635331
rainy season	Absent	0.030748419021079085
rainy season	Absent	0.03548896769338303
rainy season	Absent	0.030025507757551438
rainy season	Absent	0.02576109167386773
rainy season	Absent	0.027793002461161332
rainy season	Absent	0.023803148907945042
rainy season	Absent	0.025165104151955258
rainy season	Absent	0.03192703934038617
rainy season	Absent	0.020570217535426524
rainy season	Absent	0.01607948569314461
rainy season	Absent	0.01675636655654534
rainy season	Absent	0.017888987123020488
rainy season	Absent	0.018166010243848715
rainy season	Absent	0.012673412295922792
rainy season	Absent	0.01590030480204111
rainy season	Absent	0.009696085806636286
rainy season	Absent	0.010943977215731373
rainy season	Absent	0.009888003740302848
rainy season	Absent	0.008179183090839705
rainy season	Absent	0.01995720595722867
rainy season	Absent	0.020992983838754083
rainy season	Absent	0.012156868017133334
rainy season	Absent	0.014260768121269628
rainy season	Absent	0.006877796187053658
rainy season	Absent	0.005858146630952819
rainy season	Absent	0.005435661797241592
rainy season	Absent	0.007324576071146473
rainy season	Absent	0.005014618160242
rainy season	Absent	0.00539627164491257
rainy season	Absent	0.004906860259827315
rainy season	Absent	0.006464342328046627
rainy season	Absent	0.005728130882421963
rainy season	Absent	0.006419506714371275
rainy season	Absent	0.007523716858723869
rainy season	Absent	0.010808082987646983
rainy season	Absent	0.006693174521337587
rainy season	Absent	0.014726775197567446
rainy season	Absent	0.012762258733488912
rainy season	Absent	0.018330462235830597
rainy season	Absent	0.01947240390676324
rainy season	Absent	0.014668997879985105
rainy season	Absent	0.01512376396086992
rainy season	Absent	0.016834936471043643
rainy season	Absent	0.016926040245577298
rainy season	Absent	0.01974796166098407
rainy season	Absent	0.02867954867358179
rainy season	Absent	0.04300041982345814
rainy season	Absent	0.03735825778024304
rainy season	Absent	0.03018655054468104
rainy season	Absent	0.020308596696330044
rainy season	Absent	0.014251017091107173
rainy season	Absent	0.01926982843139524
rainy season	Absent	0.01910645581984559
rainy season	Absent	0.013716359972659761
rainy season	Absent	0.01622328050708057
rainy season	Absent	0.019911912664503772
rainy season	Absent	0.018191447735173102
rainy season	Absent	0.021105683807752223
rainy season	Absent	0.01937455832754958
rainy season	Absent	0.013881906186659776
rainy season	Absent	0.023523461362658045
rainy season	Absent	0.010043697054295007
rainy season	Absent	0.011759862838176977
rainy season	Absent	0.01966519415543778
rainy season	Absent	0.01577653925059446
rainy season	Absent	0.016884959900614293
rainy season	Absent	0.03397358391566613
rainy season	Absent	0.038861897775714874
rainy season	Absent	0.03561198644147117
rainy season	Absent	0.041714395246514845
rainy season	Absent	0.04086247985200597
rainy season	Absent	0.030146392943425606
rainy season	Absent	0.023742680155144847
rainy season	Absent	0.02887301087381378
rainy season	Absent	0.02727706608484755
rainy season	Absent	0.01886862102327237
rainy season	Absent	0.018138872349164923
rainy season	Absent	0.019540090516670616
rainy season	Absent	0.01987312425504887
rainy season	Absent	0.01619872084575329
rainy season	Absent	0.017338288758744342
rainy season	Absent	0.007731510716243638
rainy season	Absent	0.0052329086932778645
rainy season	Absent	0.011265627535406476
rainy season	Absent	0.011024392072344175
rainy season	Absent	0.014410150858657537
rainy season	Absent	0.02157612283563989
rainy season	Absent	0.016087157437385778
rainy season	Absent	0.013406567233887699
rainy season	Absent	0.009381092983416129
rainy season	Absent	0.015945828819043464
rainy season	Absent	0.012188419492080488
rainy season	Absent	0.007908872883182923
rainy season	Absent	0.03149750319320064
rainy season	Absent	0.020418478077453513
rainy season	Absent	0.03542657621395135
rainy season	Absent	0.02220246411705043
rainy season	Absent	0.012010992582126203
rainy season	Absent	0.010632637488007855
rainy season	Absent	0.01113546743787874
rainy season	Absent	0.013240631940066807
rainy season	Absent	0.019894372026290075
rainy season	Absent	0.011546452870058099
rainy season	Absent	0.00957586891241388
rainy season	Absent	0.013559294850466964
rainy season	Absent	0.025076924458083953
rainy season	Absent	0.023790508032958787
rainy season	Absent	0.02477302052601203
rainy season	Absent	0.03138403358324818
rainy season	Absent	0.01539362217229971
rainy season	Absent	0.013313922323736063
rainy season	Absent	0.014100895118943487
rainy season	Absent	0.011670021387438062
rainy season	Absent	0.010222158632728566
rainy season	Absent	0.015713859741052726
rainy season	Absent	0.014462670462716197
rainy season	Absent	0.02106965553288428
rainy season	Absent	0.02656484643028365
rainy season	Absent	0.029882594255892854
rainy season	Absent	0.02489757078763888
rainy season	Absent	0.0161042269173401
rainy season	Absent	0.020534867171293783
rainy season	Absent	0.03739669303481781
rainy season	Absent	0.03857412361422756
rainy season	Absent	0.028930291037093037
rainy season	Absent	0.013886876798761093
rainy season	Absent	0.020168203477925035
rainy season	Absent	0.019447534069781194
rainy season	Absent	0.014929696437831506
rainy season	Absent	0.019484032402656237
rainy season	Absent	0.009134726768491358
rainy season	Absent	0.021635560468539452
rainy season	Absent	0.028352700432321902
rainy season	Absent	0.028555948808901842
rainy season	Absent	0.03037798835812919
rainy season	Absent	0.023786716128201178
rainy season	Absent	0.0221208428395524
rainy season	Absent	0.011568828455392312
rainy season	Absent	0.00938889191169124
rainy season	Absent	0.014145680026309372
rainy season	Absent	0.014220836937140708
rainy season	Absent	0.004959660441320213
rainy season	Absent	0.02060943908751696
rainy season	Absent	0.02916534761318923
rainy season	Absent	0.015935260238408046
rainy season	Absent	0.02096944291981214
rainy season	Absent	0.015040977037059106
rainy season	Absent	0.015209333401541042
rainy season	Absent	0.01598428862690769
rainy season	Absent	0.012391381355593686
rainy season	Absent	0.012575409486345925
rainy season	Absent	0.009664692332397735
rainy season	Absent	0.016303687006993178
rainy season	Absent	0.020327695752374614
rainy season	Absent	0.014242554500593259
rainy season	Absent	0.020512769178399753
rainy season	Absent	0.015657769993442195
rainy season	Absent	0.012717579882268454
rainy season	Absent	0.017775307568691057
rainy season	Absent	0.02531910575659168
rainy season	Absent	0.03123468821492943
rainy season	Absent	0.0564548655440897
rainy season	Absent	0.0479185085215944
rainy season	Absent	0.03543529222372523
rainy season	Absent	0.03723712617248158
rainy season	Absent	0.026041913011417266
rainy season	Absent	0.022206483126765014
rainy season	Absent	0.028447292212626523
rainy season	Absent	0.02416144737027162
rainy season	Absent	0.023296270397492547
rainy season	Absent	0.025076202253059364
rainy season	Absent	0.024274909328304606
rainy season	Absent	0.028475705324487458
rainy season	Absent	0.04995563337332708
rainy season	Absent	0.025048358062668037
rainy season	Absent	0.02705011560355197
rainy season	Absent	0.024321999718432213
rainy season	Absent	0.03450393166960874
rainy season	Absent	0.02162243166832902
rainy season	Absent	0.06490562417083731
rainy season	Absent	0.04309415094562227
rainy season	Absent	0.0669620659354192
rainy season	Absent	0.07140838354019768
rainy season	Absent	0.06284147459527306
rainy season	Absent	0.008758689374590648
rainy season	Absent	0.012146724913212772
rainy season	Absent	0.011330679865062464
rainy season	Absent	0.012734963967014354
rainy season	Absent	0.014915728779849377
rainy season	Absent	0.011908724455083244
rainy season	Absent	0.015359093191762381
rainy season	Absent	0.015068542294305803
rainy season	Absent	0.021755623568357092
rainy season	Absent	0.022212257563022166
rainy season	Absent	0.02170779209872504
rainy season	Absent	0.020819142562515002
rainy season	Absent	0.03425381957684588
rainy season	Absent	0.05367086370717146
rainy season	Absent	0.04475921203123525
rainy season	Absent	0.07038444443242756
rainy season	Absent	0.056772478734470326
rainy season	Absent	0.036796571643812795
rainy season	Absent	0.05299097303661461
rainy season	Absent	0.04958632940873052
rainy season	Absent	0.03277314988158924
rainy season	Absent	0.020447022625051905
rainy season	Absent	0.03631799247652849
rainy season	Absent	0.03608987225344339
rainy season	Absent	0.023497247320283136
rainy season	Absent	0.019903396966209803
rainy season	Absent	0.017929892265499833
rainy season	Absent	0.02302006619844216
rainy season	Absent	0.024525080283472073
rainy season	Absent	0.03554932891948824
rainy season	Absent	0.0364385499570047
rainy season	Absent	0.01434851250984322
rainy season	Absent	0.02977560931411592
rainy season	Absent	0.03540776969555425
rainy season	Absent	0.025388016693578028
rainy season	Absent	0.019488420700857146
rainy season	Absent	0.024270160164171304
rainy season	Absent	0.01657537199541106
rainy season	Absent	0.02107094924945069
rainy season	Absent	0.030235002577744318
rainy season	Absent	0.02886755439041256
rainy season	Absent	0.024383270916569184
rainy season	Absent	0.025010338489946733
rainy season	Absent	0.029490709424542516
rainy season	Absent	0.01825568026470424
rainy season	Absent	0.0432778206664037
rainy season	Absent	0.04227505428948388
rainy season	Absent	0.05060266682632294
rainy season	Absent	0.055951725760958894
rainy season	Absent	0.04485736903322276
rainy season	Absent	0.008030246934515158
rainy season	Absent	0.010358902334836436
rainy season	Absent	0.014777153106186259
rainy season	Absent	0.012139010549602473
rainy season	Absent	0.015590975900818515
rainy season	Absent	0.013446304083858341
rainy season	Absent	0.013326464616981075
rainy season	Absent	0.011828412532254166
rainy season	Absent	0.016533560402359444
rainy season	Absent	0.012617014737125547
rainy season	Absent	0.0171377268007816
rainy season	Absent	0.016801821093919856
rainy season	Absent	0.011430306341540165
rainy season	Absent	0.02160281389197843
rainy season	Absent	0.020090656956861096
rainy season	Absent	0.014445837040699546
rainy season	Absent	0.02033445176812297
rainy season	Absent	0.016964064927625415
rainy season	Absent	0.007118921782982884
rainy season	Absent	0.008513015937033805
rainy season	Absent	0.015271941852867016
rainy season	Absent	0.01324950613599031
rainy season	Absent	0.012352534676534747
rainy season	Absent	0.026011326531382165
rainy season	Absent	0.016202134275827725
rainy season	Absent	0.013713082154341178
rainy season	Absent	0.014161277158139574
rainy season	Absent	0.01092136845636386
rainy season	Absent	0.021604708541835937
rainy season	Absent	0.006811628866340186
rainy season	Absent	0.008462488497301749
rainy season	Absent	0.008779094577010612
rainy season	Absent	0.007950079900412884
rainy season	Absent	0.008079890164855523
rainy season	Absent	0.017497084708775038
rainy season	Absent	0.018264025017215926
rainy season	Absent	0.02379549504606321
rainy season	Absent	0.043430292390653956
rainy season	Absent	0.05017075458685606
rainy season	Absent	0.0413189106014337
rainy season	Absent	0.03550204423763282
rainy season	Absent	0.03945632953789617
rainy season	Absent	0.03493276726991778
rainy season	Absent	0.04262446051492072
rainy season	Absent	0.037115782333529794
rainy season	Absent	0.033724051561395095
rainy season	Absent	0.030087093095578808
rainy season	Absent	0.019348197815377288
rainy season	Absent	0.021140555958446973
rainy season	Absent	0.015042721891595015
rainy season	Absent	0.015142044506961494
rainy season	Absent	0.022883805545772046
rainy season	Absent	0.02751436354332461
rainy season	Absent	0.029310660193476296
rainy season	Absent	0.03369870060777415
rainy season	Absent	0.03028759670328052
rainy season	Absent	0.030674303329126133
rainy season	Absent	0.03318398164709679
rainy season	Absent	0.03232077715438454
rainy season	Absent	0.021072664494529124
rainy season	Absent	0.024111750131001603
rainy season	Absent	0.019803551275812282
rainy season	Absent	0.014537438377664889
rainy season	Absent	0.014861118103893279
rainy season	Absent	0.014388946087408124
rainy season	Absent	0.021629114032086557
rainy season	Absent	0.02358706052857473
rainy season	Absent	0.02893075681852827
rainy season	Absent	0.02347837956076097
rainy season	Absent	0.04188041432004348
rainy season	Absent	0.02397190881994335
rainy season	Absent	0.041810657827562256
rainy season	Absent	0.038930861038337865
rainy season	Absent	0.024448488133592787
rainy season	Absent	0.019032999320074444
rainy season	Absent	0.03724308458932984
rainy season	Absent	0.03208569457652832
rainy season	Absent	0.02922475952670089
rainy season	Absent	0.032858559658585196
rainy season	Absent	0.015094105131879268
rainy season	Absent	0.010128075085019768
rainy season	Absent	0.012015740264474908
rainy season	Absent	0.012454216982102174
rainy season	Absent	0.033142759582729955
rainy season	Absent	0.025989163923692136
rainy season	Absent	0.02513693501296751
rainy season	Absent	0.025439047048428542
rainy season	Absent	0.022847376094183358
rainy season	Absent	0.08159727599365336
rainy season	Absent	0.07465237054815957
rainy season	Absent	0.030624069323982303
rainy season	Absent	0.019835282155196084
rainy season	Absent	0.03601862907730982
rainy season	Absent	0.03032356942615463
rainy season	Absent	0.041086199190004995
rainy season	Absent	0.028281624391982906
rainy season	Absent	0.02475202438448013
rainy season	Absent	0.020022767057209453
rainy season	Absent	0.0109145785688552
rainy season	Absent	0.011103054814647129
rainy season	Absent	0.0052927003511428
rainy season	Absent	0.004590065430501796
rainy season	Absent	0.003962170887541514
rainy season	Absent	0.004718109921228677
rainy season	Absent	0.0043443940028136206
rainy season	Absent	0.004913552870339411
rainy season	Absent	0.004775144708803783
rainy season	Absent	0.0054285294567080365
rainy season	Absent	0.005839167755015582
rainy season	Absent	0.008622958842622258
rainy season	Absent	0.017024482906618094
rainy season	Absent	0.014823063004560402
rainy season	Absent	0.022083514478887744
rainy season	Absent	0.019249118721454014
rainy season	Absent	0.026372354382225186
rainy season	Absent	0.02052308353976325
rainy season	Absent	0.024778280396585205
rainy season	Absent	0.02583055979058128
rainy season	Absent	0.01074187096248789
rainy season	Absent	0.02701559465224482
rainy season	Absent	0.03378369463964514
rainy season	Absent	0.03403138472484341
rainy season	Absent	0.0312534971581587
rainy season	Absent	0.04042904163152892
rainy season	Absent	0.04133673731669421
rainy season	Absent	0.037093853386812696
rainy season	Absent	0.012954306472225442
rainy season	Absent	0.017082102517216285
rainy season	Absent	0.015550600869158517
rainy season	Absent	0.015928411142350246
rainy season	Absent	0.009724692592528606
rainy season	Absent	0.05153572615869235
rainy season	Absent	0.01652364654629275
rainy season	Absent	0.006261546998746095
rainy season	Absent	0.006329607823238114
rainy season	Absent	0.01140644879213138
rainy season	Absent	0.03305795651179904
rainy season	Absent	0.01348311657897407
rainy season	Absent	0.005328710513495213
rainy season	Absent	0.039606659724515755
rainy season	Absent	0.00336467803835808
rainy season	Absent	0.004777365667426239
rainy season	Absent	0.026263327618239588
rainy season	Absent	0.018571001017156367
rainy season	Absent	0.034988158615816944
rainy season	Absent	0.014431316165433757
rainy season	Absent	0.023616586405881563
rainy season	Absent	0.028811519188059968
rainy season	Absent	0.03227197733765048
rainy season	Absent	0.011742811650826832
rainy season	Absent	0.015451456627274164
rainy season	Absent	0.019935663809648455
rainy season	Absent	0.016876003117335763
rainy season	Absent	0.022227767131010687
rainy season	Absent	0.025983826297615163
rainy season	Absent	0.038433184995374396
rainy season	Absent	0.04939632748305877
rainy season	Absent	0.049265019174321016
rainy season	Absent	0.035053206012446436
rainy season	Absent	0.03167691489952597
rainy season	Absent	0.03992570208254934
rainy season	Absent	0.037429504320255
rainy season	Absent	0.013779200967772288
rainy season	Absent	0.016537843149095413
rainy season	Absent	0.01965917752661738
rainy season	Absent	0.04207329763387915
rainy season	Absent	0.057258687576455636
rainy season	Absent	0.022385048962522476
rainy season	Absent	0.019431923968217735
rainy season	Absent	0.010720923281956729
rainy season	Absent	0.0176657613455974
rainy season	Absent	0.028666932447938602
rainy season	Absent	0.02533449938672084
rainy season	Absent	0.021501641455399893
rainy season	Absent	0.02791949747489846
rainy season	Absent	0.029291965956368612
rainy season	Absent	0.03311539496645699
rainy season	Absent	0.015339722088397496
rainy season	Absent	0.01202410372586171
rainy season	Absent	0.013601865860848059
rainy season	Absent	0.02467862486735295
rainy season	Absent	0.025491709431861062
rainy season	Absent	0.03458020052056079
rainy season	Absent	0.019260151627107
rainy season	Absent	0.015488507216266545
rainy season	Absent	0.014215775220230155
rainy season	Absent	0.02014887345686979
rainy season	Absent	0.02291529012913401
rainy season	Absent	0.025896447029886176
rainy season	Absent	0.018840527712661596
rainy season	Absent	0.02200939216799046
rainy season	Absent	0.015451981985730539
rainy season	Absent	0.019673907766370964
rainy season	Absent	0.01823125226702404
rainy season	Absent	0.011499255325660204
rainy season	Absent	0.011545933291369553
rainy season	Absent	0.012965866868769013
rainy season	Absent	0.014081364815935084
rainy season	Absent	0.018406815046133295
rainy season	Absent	0.02649148018859713
rainy season	Absent	0.04658675526641243
rainy season	Absent	0.01356892536824005
rainy season	Absent	0.05146578814123079
rainy season	Absent	0.050990088922307095
rainy season	Absent	0.054844246112329215
rainy season	Absent	0.03951559005523566
rainy season	Absent	0.0411544177661237
rainy season	Absent	0.032237754927894
rainy season	Absent	0.02427974051594817
rainy season	Absent	0.02972258751005179
rainy season	Absent	0.043311200732499444
rainy season	Absent	0.03476031209701381
rainy season	Absent	0.03624691517221753
rainy season	Absent	0.04177592760331435
rainy season	Absent	0.03617213134452885
rainy season	Absent	0.028950427738342596
rainy season	Absent	0.02525266460292072
rainy season	Absent	0.01498824577599895
rainy season	Absent	0.016341362642065843
rainy season	Absent	0.009960307842318153
rainy season	Absent	0.016568847555876662
rainy season	Absent	0.019022097486515007
rainy season	Absent	0.014551662947078901
rainy season	Absent	0.026536901637942412
rainy season	Absent	0.02546844612246647
rainy season	Absent	0.06563835985807401
rainy season	Absent	0.03251476451620085
rainy season	Absent	0.04751142835181565
rainy season	Absent	0.013779008060309092
rainy season	Absent	0.0149626276022111
rainy season	Absent	0.020551178330501067
rainy season	Absent	0.07390548735468613
rainy season	Absent	0.042594527346665356
rainy season	Absent	0.030730611620351803
rainy season	Absent	0.021468683222834677
rainy season	Absent	0.03732335533089663
rainy season	Absent	0.03294960519657307
rainy season	Absent	0.0380119384066621
rainy season	Absent	0.033563906523528045
rainy season	Absent	0.03361261285036515
rainy season	Absent	0.022550771517102185
rainy season	Absent	0.021932296554234343
rainy season	Absent	0.026680748596200163
rainy season	Absent	0.02030848906105279
rainy season	Absent	0.020376459306806968
rainy season	Absent	0.02502930351335794
rainy season	Absent	0.01858365217607975
rainy season	Absent	0.010573832098572763
rainy season	Absent	0.021287888138383965
rainy season	Absent	0.014363916726650654
rainy season	Absent	0.014097895049668768
rainy season	Absent	0.017655463442802135
rainy season	Absent	0.014408730087828036
rainy season	Absent	0.02780426090683947
rainy season	Absent	0.026086795818629084
rainy season	Absent	0.02718011878390297
rainy season	Absent	0.028853960973795584
rainy season	Absent	0.01739812495108901
rainy season	Absent	0.022783971377676574
rainy season	Absent	0.016468809835038203
rainy season	Absent	0.023424565490370374
rainy season	Absent	0.014785194064418358
rainy season	Absent	0.017100971572197147
rainy season	Absent	0.030164244891703437
rainy season	Absent	0.022252698429346456
rainy season	Absent	0.0144203337854104
rainy season	Absent	0.010944633874063874
rainy season	Absent	0.011859761443392174
rainy season	Absent	0.01327078335968743
rainy season	Absent	0.014313773835802025
rainy season	Absent	0.015747689860377338
rainy season	Absent	0.02971461103805452
rainy season	Absent	0.01718495478083113
rainy season	Absent	0.01969282347927874
rainy season	Absent	0.01861283281256703
rainy season	Absent	0.016554422372734714
rainy season	Absent	0.030749885755647733
rainy season	Absent	0.024645030530856003
rainy season	Absent	0.02974985562331766
rainy season	Absent	0.02724297470778315
rainy season	Absent	0.023606048675038176
rainy season	Absent	0.01519195906478808
rainy season	Absent	0.019719584500184163
rainy season	Absent	0.018271971596354075
rainy season	Absent	0.017781956777046217
rainy season	Absent	0.01828866152421426
rainy season	Absent	0.009460490948126588
rainy season	Absent	0.010797798588793324
rainy season	Absent	0.009249331503141955
rainy season	Absent	0.01233776987617221
rainy season	Absent	0.0090847962905463
rainy season	Absent	0.010232902652680688
rainy season	Absent	0.01635500487365645
rainy season	Absent	0.026533762508161828
rainy season	Absent	0.014440348665481417
rainy season	Absent	0.02116871277263072
rainy season	Absent	0.027600924788242314
rainy season	Absent	0.028370369668086683
rainy season	Absent	0.016073939227400823
rainy season	Absent	0.017818661000970293
rainy season	Absent	0.02238551905348662
rainy season	Absent	0.042532746238707744
rainy season	Absent	0.025553167433910617
rainy season	Absent	0.017968752533315646
rainy season	Absent	0.012351978824981045
rainy season	Absent	0.013654856951740364
rainy season	Absent	0.03967272242557691
rainy season	Absent	0.013929951122368339
rainy season	Absent	0.014016966363462516
rainy season	Absent	0.027327192780404866
rainy season	Absent	0.02503140606315892
rainy season	Absent	0.0306754137590053
rainy season	Absent	0.018591663456474547
rainy season	Absent	0.0226380989004745
rainy season	Absent	0.03339687320495185
rainy season	Absent	0.03588650354481977
rainy season	Absent	0.054959979723503374
rainy season	Absent	0.04332306962746451
rainy season	Absent	0.055560153406705205
rainy season	Absent	0.03438967173312726
rainy season	Absent	0.011489324259897035
rainy season	Absent	0.011067935994577012
rainy season	Absent	0.012877888604058012
rainy season	Absent	0.013774213799753828
rainy season	Absent	0.014230157482579173
rainy season	Absent	0.016965970099090157
rainy season	Absent	0.012670102432918025
rainy season	Absent	0.024106226761772685
rainy season	Absent	0.03287736013113246
rainy season	Absent	0.02347559284250211
rainy season	Absent	0.015842580428879052
rainy season	Absent	0.02066377730916913
rainy season	Absent	0.013952173170724717
rainy season	Absent	0.018736565313495587
rainy season	Absent	0.016463425414622854
rainy season	Absent	0.0352115191969256
rainy season	Absent	0.019730610829491672
rainy season	Absent	0.019283682635000604
rainy season	Absent	0.014239777473234613
rainy season	Absent	0.016946007815596374
rainy season	Absent	0.02472914923954337
rainy season	Absent	0.016435346319765745
rainy season	Absent	0.010684181455759473
rainy season	Absent	0.021998308168779512
rainy season	Absent	0.007641051915550325
rainy season	Absent	0.00942737111594244
rainy season	Absent	0.0033038560257975117
rainy season	Absent	0.005587769989172446
rainy season	Absent	0.007364704147024838
rainy season	Absent	0.007577757253159101
rainy season	Absent	0.023420771018121497
rainy season	Absent	0.019190018594399935
rainy season	Absent	0.025802006984065456
rainy season	Absent	0.026690729062405983
rainy season	Absent	0.012962794322432233
rainy season	Absent	0.0065441772118363965
rainy season	Absent	0.02133675940661167
rainy season	Absent	0.011867508396719687
rainy season	Absent	0.028546755273623985
rainy season	Absent	0.03184642971842571
rainy season	Absent	0.022189168823382295
rainy season	Absent	0.019764754564368776
rainy season	Absent	0.02375358054678457
rainy season	Absent	0.02829002528189772
rainy season	Absent	0.022564229321453157
rainy season	Absent	0.018114745570001565
rainy season	Absent	0.01943491671494442
rainy season	Absent	0.031237360456809735
rainy season	Absent	0.023760367914276055
rainy season	Absent	0.014677464334098972
rainy season	Absent	0.021528104745977383
rainy season	Absent	0.013705076052372363
rainy season	Absent	0.021597703270821913
rainy season	Absent	0.013952926608418579
rainy season	Absent	0.013451724036451234
rainy season	Absent	0.019164378683638985
rainy season	Absent	0.018540068947503898
rainy season	Absent	0.016689925584602982
rainy season	Absent	0.01893937861197999
rainy season	Absent	0.013930968045917536
rainy season	Absent	0.017023526157563633
rainy season	Absent	0.027408475187588665
rainy season	Absent	0.02007925673566122
rainy season	Absent	0.026143204196714075
rainy season	Absent	0.015602626710852196
rainy season	Absent	0.012519185141162037
rainy season	Absent	0.012859647128661845
rainy season	Absent	0.007006899307286835
rainy season	Absent	0.011396864560093797
rainy season	Absent	0.009376028560722276
rainy season	Absent	0.010120805737116914
rainy season	Absent	0.024207543004143618
rainy season	Absent	0.04593586933998495
rainy season	Absent	0.04670986007891547
rainy season	Absent	0.018330095630251956
rainy season	Absent	0.03239873176517879
rainy season	Absent	0.03191628174088579
rainy season	Absent	0.02872446730691854
rainy season	Absent	0.018711312341027166
rainy season	Absent	0.019304713308707713
rainy season	Absent	0.03420460482402243
rainy season	Absent	0.043443458107441144
rainy season	Absent	0.04022293192918518
rainy season	Absent	0.03259895651056971
rainy season	Absent	0.02509492611729791
rainy season	Absent	0.02718942685002455
rainy season	Absent	0.017272476467984906
rainy season	Absent	0.01687652290623649
rainy season	Absent	0.017941157568329796
rainy season	Absent	0.018434186062871196
rainy season	Absent	0.013245796793604402
rainy season	Absent	0.029533974510118008
rainy season	Absent	0.027126721600302984
rainy season	Absent	0.01769872811312147
rainy season	Absent	0.010540735041687517
rainy season	Absent	0.009369580071607115
rainy season	Absent	0.014829070526731637
rainy season	Absent	0.03065269169697356
rainy season	Absent	0.04381758754819486
rainy season	Absent	0.03853902171289911
rainy season	Absent	0.020999639669524416
rainy season	Absent	0.019488942997530668
rainy season	Absent	0.02025118436458287
rainy season	Absent	0.019636641376946918
rainy season	Absent	0.014182123725730612
rainy season	Absent	0.011763697178425717
rainy season	Absent	0.012044357331060435
rainy season	Absent	0.0064257045283149135
rainy season	Absent	0.013835613813673878
rainy season	Absent	0.01583543703606179
rainy season	Absent	0.018491723969316257
rainy season	Absent	0.013929115350374402
rainy season	Absent	0.01194572267291111
rainy season	Absent	0.01322986506600336
rainy season	Absent	0.023427189188629658
rainy season	Absent	0.021742074035991595
rainy season	Absent	0.02625386664579527
rainy season	Absent	0.018613893774274467
rainy season	Absent	0.02150837252253249
rainy season	Absent	0.024759649182149113
rainy season	Absent	0.03532028267579322
rainy season	Absent	0.03316169945093779
rainy season	Absent	0.02980044955042002
rainy season	Absent	0.018371333338487342
rainy season	Absent	0.015076591044716045
rainy season	Absent	0.025006412175027602
rainy season	Absent	0.047408331295416745
rainy season	Absent	0.019580776203390923
rainy season	Absent	0.01628882482262899
rainy season	Absent	0.021201470086616676
rainy season	Absent	0.01335545985288882
rainy season	Absent	0.014719398931102516
rainy season	Absent	0.01481058723854512
rainy season	Absent	0.052212779293703084
rainy season	Absent	0.039098041607887324
rainy season	Absent	0.018989380065578532
rainy season	Absent	0.022118312359877757
rainy season	Absent	0.025760215811640553
rainy season	Absent	0.0436700834746152
rainy season	Absent	0.01593624825517103
rainy season	Absent	0.013058852796436822
rainy season	Absent	0.016965218523262295
rainy season	Absent	0.01481459404428918
rainy season	Absent	0.019961974303288117
rainy season	Absent	0.016584885673075117
rainy season	Absent	0.016067221724859627
rainy season	Absent	0.011034859186280827
rainy season	Absent	0.007149677701539269
rainy season	Absent	0.00879389014800375
rainy season	Absent	0.008146018489452683
rainy season	Absent	0.009499246493452917
rainy season	Absent	0.004544516216647497
rainy season	Absent	0.005175989243162771
rainy season	Absent	0.00567188933895462
rainy season	Absent	0.010143380030724092
rainy season	Absent	0.006890194259099222
rainy season	Absent	0.010564235416580229
rainy season	Absent	0.012482382859645706
rainy season	Absent	0.013011483048337092
rainy season	Absent	0.020091368178705923
rainy season	Absent	0.016505939386970286
rainy season	Absent	0.020568409492769796
rainy season	Absent	0.014308736274074696
rainy season	Absent	0.014396315114114742
rainy season	Absent	0.016635288944336482
rainy season	Absent	0.016339267813656504
rainy season	Absent	0.017802506802478867
rainy season	Absent	0.023744059170054465
rainy season	Absent	0.01928154226502085
rainy season	Absent	0.01647500327182933
rainy season	Absent	0.02077194501659011
rainy season	Absent	0.020928801635340107
rainy season	Absent	0.010734150333164707
rainy season	Absent	0.007448482191735044
rainy season	Absent	0.005433107636471687
rainy season	Absent	0.006968662266231928
rainy season	Absent	0.0049237738491230126
rainy season	Absent	0.006555185914015649
rainy season	Absent	0.012531748183170977
rainy season	Absent	0.02701701300819559
rainy season	Absent	0.03608741822556806
rainy season	Absent	0.0305816904626784
rainy season	Absent	0.024837938909928612
rainy season	Absent	0.037004712854625914
rainy season	Absent	0.039581873714358805
rainy season	Absent	0.054203326385150255
rainy season	Absent	0.05920809538931425
rainy season	Absent	0.01458254811265361
rainy season	Absent	0.010789670906912234
rainy season	Absent	0.00962378154066061
rainy season	Absent	0.006221588618112969
rainy season	Absent	0.005067736554587265
rainy season	Absent	0.013060525742629956
rainy season	Absent	0.015301387016797318
rainy season	Absent	0.016794178004256886
rainy season	Absent	0.02316211752938069
rainy season	Absent	0.018450502188078206
rainy season	Absent	0.0156975441881481
rainy season	Absent	0.010092426377874747
rainy season	Absent	0.00874229096081548
rainy season	Absent	0.008739520093786523
rainy season	Absent	0.008642728045469823
rainy season	Absent	0.006768166878455479
rainy season	Absent	0.006360768980852054
rainy season	Absent	0.008253218776490425
rainy season	Absent	0.008639742498713014
rainy season	Absent	0.018566897279411302
rainy season	Absent	0.012825485921847256
rainy season	Absent	0.017244372855475903
rainy season	Absent	0.006145034018593796
rainy season	Absent	0.007649622337571701
rainy season	Absent	0.00631082415514425
rainy season	Absent	0.01413333623649463
rainy season	Absent	0.018008903580870296
rainy season	Absent	0.0162889714227121
rainy season	Absent	0.027949527072700885
rainy season	Absent	0.024586371343281916
rainy season	Absent	0.01959329231785758
rainy season	Absent	0.010496178924532156
rainy season	Absent	0.00987550332375179
rainy season	Absent	0.007039691012818749
rainy season	Absent	0.008709359735039224
rainy season	Absent	0.010892083914149676
rainy season	Absent	0.009924815916865318
rainy season	Absent	0.013888737764934066
rainy season	Absent	0.012124610092442239
rainy season	Absent	0.011976510570096167
rainy season	Absent	0.01143553118532412
rainy season	Absent	0.014341928053849451
rainy season	Absent	0.04183524554014902
rainy season	Absent	0.025990167124781232
rainy season	Absent	0.06050779979643361
rainy season	Absent	0.022906329711488406
rainy season	Absent	0.023710032693855892
rainy season	Absent	0.016433554964647518
rainy season	Absent	0.013925187893643031
rainy season	Absent	0.013150085742992017
rainy season	Absent	0.011615254519493272
rainy season	Absent	0.028362994330808366
rainy season	Absent	0.011651748784247554
rainy season	Absent	0.026216900996107143
rainy season	Absent	0.02444961034495267
rainy season	Absent	0.013083138699550011
rainy season	Absent	0.008632173082194288
rainy season	Absent	0.015511645726125817
rainy season	Absent	0.005886333328737635
rainy season	Absent	0.06852394724434689
rainy season	Absent	0.06813944580255213
rainy season	Absent	0.05296960608612411
rainy season	Absent	0.05119138616782991
rainy season	Absent	0.06057354696126121
rainy season	Absent	0.0386965047330762
rainy season	Absent	0.0418543979147193
rainy season	Absent	0.04429745733851802
rainy season	Absent	0.021988484378629266
rainy season	Absent	0.022652002961309262
rainy season	Absent	0.018229392774128553
rainy season	Absent	0.032473854186131586
rainy season	Absent	0.02247128515862723
rainy season	Absent	0.01995113988870681
rainy season	Absent	0.014164718766627503
rainy season	Absent	0.013797594687746809
[truncated: 78,001 more rows]
