# Supplementary material for: Reservoir displacement by an invasive rodent reduces Lassa virus zoonotic spillover risk
Source: Nat Commun. 2024 Apr 27;15:3589. doi: 10.1038/s41467-024-47991-1 (PMC11055883; doi:10.1038/s41467-024-47991-1)
Supplement: Supplementary file 4 — Source Data [file 41467_2024_47991_MOESM4_ESM.zip › source_data/Figure1a-c.csv]

site	latitude	longitude	tot_traps	n_Mna	n_Rra	Mna_per_trap	Rra_per_trap	data_source
Badala	9.319729409561736	-11.540764070520316	301	0	5	0	0.01661129568106312	PREEMPT
Bafodia	9.683164616679528	-11.733040802401746	837	165	0	0.1971326164874552	0	PREEMPT
Barlie	8.019789811304502	-11.584217435203092	220	2	3	0.00909090909090909	0.01363636363636363	PREEMPT
Benduma	8.025988093218489	-11.5215033551764	316	8	1	0.02531645569620253	0.00316455696202531	PREEMPT
Gbainkfay	9.298792228749834	-12.256579280914396	72	0	9	0	0.125	PREEMPT
Gbenikoro	9.62299969233059	-11.4718678469135	18	0	0	0	0	PREEMPT
Guala	8.124279286783235	-11.235621660915578	276	0	13	0	0.04710144927536232	PREEMPT
Kapethe	8.9862061417923	-11.982410632675997	262	1	7	0.00381679389312977	0.02671755725190839	PREEMPT
Largo	8.051547331161421	-11.103385534172824	486	13	2	0.02674897119341563	0.00411522633744856	PREEMPT
Makump	8.805581045422798	-12.03982493380907	27	0	0	0	0	PREEMPT
Makuna	8.748832258264692	-11.984298413011164	120	0	0	0	0	PREEMPT
Mokorie	8.207852394264012	-12.058048705581529	84	0	9	0	0.10714285714285714	PREEMPT
Naiawama	7.8694422230075105	-11.04104693769143	60	5	2	0.08333333333333333	0.03333333333333333	PREEMPT
Njaguima	8.424344884832752	-11.642931353759266	84	0	1	0	0.0119047619047619	PREEMPT
Petema	7.747475128890135	-11.628258155737251	145	0	3	0	0.02068965517241379	PREEMPT
Talama	8.195003613146277	-11.12266698403304	120	6	0	0.05	0	PREEMPT
Yekeyor	8.576877642939278	-10.878485814424144	156	1	5	0.00641025641025641	0.03205128205128205	PREEMPT
Bamba	10.00055556	-13.885	169	0	20	0	0.11834319526627218	EFC
Bantou	10.054515147679323	-10.578665738396625	1651	243	0	0.14718352513628105	0	EFC
Gagal	11.088055555555556	-12.2975	470	11	0	0.02340425531914893	0	EFC
Gania	10.066557407407409	-12.539639814814814	900	0	28	0	0.03111111111111111	EFC
Gayebombo	10.132314814814816	-13.590833333333334	159	0	0	0	0	EFC
Gbetaya	9.840833333333334	-11.04	275	41	0	0.14909090909090908	0	EFC
Kaali	9.930416666666666	-12.705972222222222	240	0	5	0	0.02083333333333333	EFC
Khoneya	10.14861111111111	-12.675833333333332	321	0	3	0	0.00934579439252336	EFC
Sangassou	8.61361111111111	-9.474166666666669	210	14	0	0.06666666666666667	0	EFC
Tanganya	10.000712298701298	-10.97318917748918	1507	168	0	0.1114797611147976	0	EFC
Yafraya	10.01194444	-13.67888889	102	0	24	0	0.2352941176470588	EFC
