# Supplementary material for: Reservoir displacement by an invasive rodent reduces Lassa virus zoonotic spillover risk
Source: Nat Commun. 2024 Apr 27;15:3589. doi: 10.1038/s41467-024-47991-1 (PMC11055883; doi:10.1038/s41467-024-47991-1)
Supplement: Supplementary file 4 — Source Data [file 41467_2024_47991_MOESM4_ESM.zip › source_data/Figure2b.csv]

season	site_status	beta	occ_prob
rainy season	Absent	-0.7807470269637204	0.3141589069842474
rainy season	Absent	-0.678070589342816	0.3366920630155055
rainy season	Absent	-0.5501207862504143	0.3658363861099601
rainy season	Absent	-0.9687469985087094	0.275130322421069
rainy season	Absent	-0.9389620994316906	0.28111004132935996
rainy season	Absent	-1.0940271669481085	0.25086069541291767
rainy season	Absent	-1.333959621336049	0.20850515167625958
rainy season	Absent	-0.9156034443265791	0.28585456913394236
rainy season	Absent	-0.9942992879934313	0.27006372463514616
rainy season	Absent	-1.233802976147126	0.22551650915528812
rainy season	Absent	-1.5430568506355824	0.17609133795814508
rainy season	Absent	-1.6845964551212014	0.15648778133991115
rainy season	Absent	-1.553628019365435	0.1745628869887985
rainy season	Absent	-1.9436606000028123	0.1252462520573022
rainy season	Absent	-1.864112604301392	0.13422441418771092
rainy season	Absent	-2.1985245345603945	0.099883064670662
rainy season	Absent	-2.264257349767552	0.09412673018239277
rainy season	Absent	-1.9511860298992811	0.12442409127822716
rainy season	Absent	-2.011380668442768	0.11801319363508912
rainy season	Absent	-1.9305109228987307	0.1266940394708551
rainy season	Absent	-1.4312746264615597	0.19290016035364677
rainy season	Absent	-1.4672285707648876	0.18736422308221232
rainy season	Absent	-1.077317689571578	0.2540139545392869
rainy season	Absent	-1.2312531167598189	0.22596217624823042
rainy season	Absent	-1.1069457869834682	0.24844072664026892
rainy season	Absent	-1.2670408926413723	0.21976422326581732
rainy season	Absent	-1.1788615557544053	0.23525695327971774
rainy season	Absent	-1.5657443946562775	0.17282390844002687
rainy season	Absent	-1.5997124808883993	0.16802180346355827
rainy season	Absent	-1.8865929185944161	0.1316334309826458
rainy season	Absent	-1.810824597474011	0.1405384952013487
rainy season	Absent	-2.1774638323038245	0.10179257779083171
rainy season	Absent	-2.5708358407752527	0.07103912502445363
rainy season	Absent	-2.6544211142805123	0.0657170388030929
rainy season	Absent	-3.067596007198199	0.04446385381882685
rainy season	Absent	-2.9229903198838207	0.051028700792602015
rainy season	Absent	-2.7258197624413913	0.061466873663198536
rainy season	Absent	-2.457822161365889	0.07886840815041903
rainy season	Absent	-2.4823478779159798	0.07710496166807831
rainy season	Absent	-2.2300570356660003	0.09708364121593176
rainy season	Absent	-1.9165571586916867	0.12824597997058465
rainy season	Absent	-2.1318075093776634	0.1060435208181872
rainy season	Absent	-2.377847770335778	0.08487758740068987
rainy season	Absent	-1.9998566324278935	0.11921797551934775
rainy season	Absent	-2.3915216490785087	0.08382150213334852
rainy season	Absent	-2.639197793325036	0.06665792723446544
rainy season	Absent	-1.9258624094502437	0.12720925650057538
rainy season	Absent	-2.4713270252100896	0.07789286738316985
rainy season	Absent	-2.774484814244092	0.05871864322985618
rainy season	Absent	-2.41043529909081	0.08238040620038822
rainy season	Absent	-2.5811110986402777	0.07036401598068713
rainy season	Absent	-2.5513697365207246	0.07233451911917514
rainy season	Absent	-2.1841403525398846	0.10118375877006942
rainy season	Absent	-2.011399905163683	0.11801119137493461
rainy season	Absent	-1.2066279917578628	0.23029823269566904
rainy season	Absent	-1.0934498671769401	0.250969202735367
rainy season	Absent	-1.9283934204150759	0.1269285108342955
rainy season	Absent	-2.4792616304928106	0.077324865210444
rainy season	Absent	-2.3335881235714213	0.0883791470444631
rainy season	Absent	-2.974322714367739	0.04859946080829183
rainy season	Absent	-2.727773459214461	0.061354263957216576
rainy season	Absent	-2.1918189311625715	0.10048756120171408
rainy season	Absent	-2.027338442437403	0.11636230975667777
rainy season	Absent	-2.1585685070398037	0.10353323881469201
rainy season	Absent	-1.8811039191294934	0.13226212656554137
rainy season	Absent	-2.1840780106838524	0.10118942862889622
rainy season	Absent	-1.792695816187566	0.1427425264646062
rainy season	Absent	-1.7737156039416073	0.14508086561399142
rainy season	Absent	-1.76809151497146	0.1457798282667644
rainy season	Absent	-1.4743047701348468	0.18628919170401875
rainy season	Absent	-1.3795351781543697	0.20108366255078858
rainy season	Absent	-1.664013919680052	0.1592239115663441
rainy season	Absent	-1.4815355246893465	0.18519559938379343
rainy season	Absent	-1.3836221211731687	0.20042790117322595
rainy season	Absent	-1.637527982408645	0.1628017111503001
rainy season	Absent	-1.9615649502581314	0.12329778382812244
rainy season	Absent	-2.2180876573628177	0.09813792974704687
rainy season	Absent	-2.5478905819745474	0.07256832581871307
rainy season	Absent	-2.717234811841953	0.06196399678656571
rainy season	Absent	-2.6741968975344763	0.06451321713687418
rainy season	Absent	-2.5500819145603053	0.07242098246122626
rainy season	Absent	-2.664027561998402	0.06512967410534437
rainy season	Absent	-2.6185020747292156	0.06795710919724363
rainy season	Absent	-2.38209162202731	0.08454853327915146
rainy season	Absent	-1.9881118182744284	0.12045676621208648
rainy season	Absent	-1.9219894512185731	0.1276398808710623
rainy season	Absent	-2.008297548500885	0.11833448163323028
rainy season	Absent	-2.2021032759734918	0.09956177318248806
rainy season	Absent	-1.977816058472854	0.12155183992383012
rainy season	Absent	-1.664357720751533	0.15917789173913555
rainy season	Absent	-1.8226121981735384	0.13912072502346653
rainy season	Absent	-1.0875326588495307	0.252083179494826
rainy season	Absent	-0.9628283170223095	0.27631227619320187
rainy season	Absent	-1.2969982278757108	0.2146706437443863
rainy season	Absent	-1.3991371747531098	0.19795306447680475
rainy season	Absent	-1.3759375390893107	0.20166224132801291
rainy season	Absent	-1.169467530630608	0.2369512440999711
rainy season	Absent	-0.9418416590542922	0.280528486188271
rainy season	Absent	-1.1956981066408536	0.2322413832812908
rainy season	Absent	-1.3351777158211813	0.2083042000020746
rainy season	Absent	-1.776439560031608	0.14474333331031794
rainy season	Absent	-1.5787360101060042	0.17097456831015534
rainy season	Absent	-1.2191473739884922	0.228086531718776
rainy season	Absent	-0.9368907937910991	0.281528815375006
rainy season	Absent	-0.7287348103390335	0.3254724259593501
rainy season	Absent	-0.7710123329006331	0.31626015902369603
rainy season	Absent	-0.7631548686394571	0.3179617023225622
rainy season	Absent	-0.537429306044046	0.36878579357021857
rainy season	Absent	-1.0775487507898183	0.2539701730377138
rainy season	Absent	-1.0668608923256777	0.25600051387751505
rainy season	Absent	-0.9298328832314314	0.2829586201062618
rainy season	Absent	-0.581403585500385	0.35860969264743964
rainy season	Absent	-0.8535593969990778	0.2986867262246451
rainy season	Absent	-0.6423551733896513	0.3447143434468828
rainy season	Absent	-0.43014145023113026	0.3940925550650382
rainy season	Absent	-0.7421911568805233	0.3225251840256239
rainy season	Absent	-0.8261001429725783	0.3044703053203288
rainy season	Absent	-0.8928660869824911	0.29051872199029816
rainy season	Absent	-0.8099486408894747	0.3079014401213257
rainy season	Absent	-0.8077619357198047	0.30836761857142914
rainy season	Absent	-0.4511063907587406	0.38909774395814883
rainy season	Absent	-0.48341338566369485	0.38144642851905486
rainy season	Absent	-1.1879894069502046	0.23361872157400107
rainy season	Absent	-1.2779403992615213	0.21790101713322152
rainy season	Absent	-1.4187266673344494	0.19486127959605773
rainy season	Absent	-1.6651142419654246	0.15907666482517316
rainy season	Absent	-1.5093239673328753	0.1810390027680733
rainy season	Absent	-1.9879603584478325	0.12047281383876692
rainy season	Absent	-1.6960893169296385	0.15497671322329581
rainy season	Absent	-1.1157292292152319	0.2468043267093986
rainy season	Absent	-0.9345865110870709	0.28199513797392906
rainy season	Absent	-0.7711640458515281	0.3162273535796707
rainy season	Absent	-0.6180562481061109	0.3502236564270756
rainy season	Absent	-0.7467081906714128	0.321538992259928
rainy season	Absent	-0.7728641528147038	0.3158598584129423
rainy season	Absent	-1.094199972503005	0.2508282215310818
rainy season	Absent	-0.7375440139506405	0.32354143357896425
rainy season	Absent	-1.2020052197942817	0.23111869113828098
rainy season	Absent	-1.0620680899143482	0.2569144384295505
rainy season	Absent	-1.3048994895147115	0.21334159569896385
rainy season	Absent	-1.0736186768516829	0.2547155212202942
rainy season	Absent	-1.458809945301967	0.18864940846108613
rainy season	Absent	-1.310478825735403	0.21240673028130144
rainy season	Absent	-1.2742389704809016	0.21853247385933214
rainy season	Absent	-1.0286271726239895	0.26335034193885787
rainy season	Absent	-1.4463082866867274	0.1905703745915493
rainy season	Absent	-1.21464288003415	0.2288805779651852
rainy season	Absent	-1.017709862908491	0.2654737314610066
rainy season	Absent	-0.9813586483330126	0.27262228133131866
rainy season	Absent	-0.7475660547048232	0.3213518764475308
rainy season	Absent	-0.7060678836139354	0.33046827560672953
rainy season	Absent	-0.8975946343478368	0.2895450514593657
rainy season	Absent	-1.1518222509137348	0.24015639889585313
rainy season	Absent	-0.8321600868840844	0.30318852498156096
rainy season	Absent	-0.5981547781849426	0.3547659648188486
rainy season	Absent	-0.8080794003531288	0.30829991477661134
rainy season	Absent	-0.9090479816459709	0.2871946891468797
rainy season	Absent	-1.2781095872910067	0.2178721854576529
rainy season	Absent	-1.0422877180375498	0.26070881843729143
rainy season	Absent	-1.274081038769896	0.21855944600914914
rainy season	Absent	-1.0066634797949017	0.26763332058841055
rainy season	Absent	-0.7823258147651031	0.31381883633763985
rainy season	Absent	-0.41303830382937956	0.398183817138067
rainy season	Absent	-0.20063917973405654	0.45000780015499414
rainy season	Absent	-0.5240590652780026	0.37190357937127505
rainy season	Absent	-0.39172814262889677	0.40330135485999585
rainy season	Absent	-0.2682231131430233	0.4333433700638099
rainy season	Absent	-0.587546220503778	0.35719806310991964
rainy season	Absent	-0.945385189005069	0.27981384407670834
rainy season	Absent	-1.1701093530176312	0.2368352187699581
rainy season	Absent	-1.0977250132076075	0.25016640104881926
rainy season	Absent	-1.4702441619268674	0.18690550539477696
rainy season	Absent	-1.1863527991815825	0.23391186922494725
rainy season	Absent	-1.359076206296737	0.20439048398748882
rainy season	Absent	-1.5408034478959527	0.17641850745187918
rainy season	Absent	-1.3935754072666757	0.19883757684884773
rainy season	Absent	-1.5179414613947637	0.1797648497219997
rainy season	Absent	-1.5104569257937568	0.1808710866459775
rainy season	Absent	-1.1489421889734603	0.24068234959122467
rainy season	Absent	-1.0979185011064916	0.2501301077293656
rainy season	Absent	-1.194678613806755	0.23242321390055526
rainy season	Absent	-0.9599649111843553	0.2768852202960865
rainy season	Absent	-1.1166788913580505	0.2466278346117038
rainy season	Absent	-0.8536783175736729	0.29866181617557297
rainy season	Absent	-0.6767990028884722	0.3369761060228205
rainy season	Absent	-0.9510311807133903	0.2786774904977087
rainy season	Absent	-0.97149790385624335	0.2745820388983503
rainy season	Absent	-0.7295726185533209	0.32528852034005956
rainy season	Absent	-0.8346145496684891	0.3026702329339344
rainy season	Absent	-0.7229371004142546	0.32674654158416827
rainy season	Absent	-0.6556857212256367	0.3417094192750319
rainy season	Absent	-0.718508430759551	0.32772152117100295
rainy season	Absent	-0.7500783962093743	0.3208042189230115
rainy season	Absent	-0.46781900932815923	0.38513258458405064
rainy season	Absent	-0.5847326666130045	0.3578443357191312
rainy season	Absent	-0.4976882561998399	0.3780840907706567
rainy season	Absent	-0.37546497120876177	0.40722115483578936
rainy season	Absent	-0.37635798454222313	0.40700560635760535
rainy season	Absent	-0.5959001605024026	0.35528223158928424
rainy season	Absent	-0.8727485320136597	0.2946827116840132
rainy season	Absent	-1.013094854911424	0.26637461962582737
rainy season	Absent	-1.2482410461897901	0.2230047706579187
rainy season	Absent	-1.1873690386386326	0.23372981130038598
rainy season	Absent	-0.7874805347793299	0.3127099032998702
rainy season	Absent	-1.0852005143356727	0.25252312977843594
rainy season	Absent	-1.119055799602679	0.24618646502797614
rainy season	Absent	-1.3106090351736701	0.21238494834559948
rainy season	Absent	-0.970499745450444	0.27478090354861123
rainy season	Absent	-1.0257475474342508	0.2639093609762271
rainy season	Absent	-0.8917540350004234	0.29074798885444875
rainy season	Absent	-0.8770735667894509	0.2937845745976929
rainy season	Absent	-0.40567895583394975	0.399948677643524
rainy season	Absent	-0.4119138716506189	0.3984532995405221
rainy season	Absent	-0.447631337447044	0.3899240841594643
rainy season	Absent	-0.8395992425866879	0.3016191948532802
rainy season	Absent	-1.4372142475422618	0.19197710900952006
rainy season	Absent	-0.9168919834498368	0.28559159712193344
rainy season	Absent	-1.0555776659394651	0.2581554751017959
rainy season	Absent	-0.9455965763598245	0.27977124769054773
rainy season	Absent	-0.3506515272202728	0.41322443635022077
rainy season	Absent	-0.559288559604143	0.36371208927319865
rainy season	Absent	-0.7147917410157294	0.32854090643645534
rainy season	Absent	-0.879714133853356	0.29323702089761167
rainy season	Absent	-1.35257486560482	0.20544973158809296
rainy season	Absent	-1.1305514814460649	0.24405934131771947
rainy season	Absent	-1.3476469516534793	0.20625533266282958
rainy season	Absent	-1.1277744602365674	0.24457205020158052
rainy season	Absent	-1.0794548288876504	0.253609199097323
rainy season	Absent	-1.4192706502349615	0.194775948088552
rainy season	Absent	-1.3655112224454091	0.2033460441380447
rainy season	Absent	-0.7625289914633684	0.3180974467965635
rainy season	Absent	-0.5408508295065736	0.3679896798426514
rainy season	Absent	-0.9278029744337601	0.2833706558627969
rainy season	Absent	-1.2253952904731713	0.22698837361289817
rainy season	Absent	-1.131273373107964	0.243926180972362
rainy season	Absent	-1.1169979726393868	0.24656855329049163
rainy season	Absent	-0.8198110801030951	0.3058037638139545
rainy season	Absent	-0.8955628888643542	0.2899631778544407
rainy season	Absent	-0.6483864213139897	0.3433532456618721
rainy season	Absent	-0.864284001926533	0.2964450726511225
rainy season	Absent	-0.7365878931525656	0.3237507277422518
rainy season	Absent	-0.6861243983476278	0.3348957739612221
rainy season	Absent	-0.6489007270751029	0.34323729870586867
rainy season	Absent	-0.4684370749674587	0.3849862336505275
rainy season	Absent	-0.359481845278528	0.4110850023724306
rainy season	Absent	0.07083346067208524	0.5177009647492208
rainy season	Absent	-0.06987406825677647	0.4825385868035216
rainy season	Absent	-0.5645563813448817	0.3624938578724788
rainy season	Absent	-0.4587651381601219	0.3872788082640554
rainy season	Absent	-0.29598138470746016	0.4265401597490598
rainy season	Absent	-0.27666007950189586	0.4312727915463943
rainy season	Absent	-0.9807286664480772	0.27274722423730596
rainy season	Absent	-1.0412946979237592	0.26090025834073294
rainy season	Absent	-1.4446289635001879	0.19082955036166377
rainy season	Absent	-1.4588031083813782	0.18865045492791113
rainy season	Absent	-1.8259875203766127	0.13871696787531343
rainy season	Absent	-1.5938879926882743	0.16883758654189404
rainy season	Absent	-1.9189883128727845	0.12797442505200907
rainy season	Absent	-1.7686601708703313	0.14570902890819898
rainy season	Absent	-1.3242145779181769	0.2101179521393408
rainy season	Absent	-1.081461055910683	0.253229624984702
rainy season	Absent	-1.3672667632963287	0.20306180089016207
rainy season	Absent	-1.3558551184311056	0.2049147800090774
rainy season	Absent	-1.3080865157923791	0.2128072154254023
rainy season	Absent	-0.7807735417715654	0.31415319405001857
rainy season	Absent	-1.056609262309411	0.25795796211070976
rainy season	Absent	-1.0936216254287912	0.25093691637127
rainy season	Absent	-1.3214911931262532	0.21057030478618624
rainy season	Absent	-1.0159553525994518	0.265815997208348
rainy season	Absent	-0.9443682219956255	0.28001882717479015
rainy season	Absent	-1.294314832954981	0.21512337603251797
rainy season	Absent	-1.1864356105245568	0.23389702999888007
rainy season	Absent	-1.237183613716232	0.22492659896614375
rainy season	Absent	-0.9259863921409976	0.2837396974923288
rainy season	Absent	-1.3485321920759659	0.20611044403549783
rainy season	Absent	-1.7466999244685049	0.14846391763100303
rainy season	Absent	-1.6578635567658875	0.16004899753823235
rainy season	Absent	-1.4551919623774368	0.18920380375500195
rainy season	Absent	-1.7653744352899716	0.14611850670618556
rainy season	Absent	-1.90814163749027	0.1291897734843593
rainy season	Absent	-1.2919058573530608	0.21553039939003388
rainy season	Absent	-1.4225115171580576	0.19426815884543397
rainy season	Absent	-1.6544779213121263	0.1605046637526437
rainy season	Absent	-1.5134466413746879	0.18042856268576551
rainy season	Absent	-1.6634961786422977	0.15929323464663445
rainy season	Absent	-1.1663868917804359	0.237508691382844
rainy season	Absent	-0.9395231722938328	0.2809966696200309
rainy season	Absent	-0.9623063990401508	0.2764166530806425
rainy season	Absent	-1.0163361369569006	0.26574169077782467
rainy season	Absent	-1.2122387312925809	0.2293051729672027
rainy season	Absent	-1.3479953972443695	0.20619829305563925
rainy season	Absent	-1.3423066845788136	0.2071309810494056
rainy season	Absent	-1.2399162560867256	0.22445056290753088
rainy season	Absent	-1.5409433619177555	0.1763981795619573
rainy season	Absent	-1.5652919535646856	0.17288859709516374
rainy season	Absent	-1.544763180621004	0.17584391498951243
rainy season	Absent	-2.040648914920057	0.11500067189223118
rainy season	Absent	-1.751567583465365	0.14784958900819328
rainy season	Absent	-1.6330838431449326	0.163408343469133
rainy season	Absent	-1.720402508985425	0.1518193252227337
rainy season	Absent	-1.707437428379978	0.15349638856652137
rainy season	Absent	-1.9819471469056902	0.1211114239089694
rainy season	Absent	-2.1996271376045486	0.09978397728280157
rainy season	Absent	-2.366261348169298	0.08578188335345083
rainy season	Absent	-2.198859612233498	0.09985294306929146
rainy season	Absent	-1.7183164388056285	0.15208814408748722
rainy season	Absent	-1.3869561772377976	0.19989413044485252
rainy season	Absent	-1.338532347516168	0.2077515170820949
rainy season	Absent	-1.5924894931351776	0.16903393092134045
rainy season	Absent	-2.0346137618615074	0.11561633135155323
rainy season	Absent	-2.4502354385494614	0.07942133372286594
rainy season	Absent	-2.3938805533172	0.08364052675417737
rainy season	Absent	-2.2546288049927234	0.09495094086158834
rainy season	Absent	-2.3861468987098013	0.0842351828973255
rainy season	Absent	-2.2239681419160555	0.09761869494968377
rainy season	Absent	-1.5906306551911227	0.16929518666746438
rainy season	Absent	-1.3983360287817785	0.19808029131898663
rainy season	Absent	-1.3015182824718157	0.21390960339666265
rainy season	Absent	-1.3420910723127597	0.20716639280006705
rainy season	Absent	-1.5881592644600262	0.1696430331564691
rainy season	Absent	-1.9219659797929312	0.12764249438883743
rainy season	Absent	-1.792174835452303	0.1428062892314431
rainy season	Absent	-1.6984242110524348	0.15467118425437404
rainy season	Absent	-2.0570562699908326	0.11334132387006907
rainy season	Absent	-1.8141654330687853	0.14013544866145372
rainy season	Absent	-1.3840095080836803	0.20036582708497974
rainy season	Absent	-1.9752317545195068	0.12182805411223746
rainy season	Absent	-1.8138869328786054	0.14016901060286563
rainy season	Absent	-2.0655886169091975	0.11248668979803329
rainy season	Absent	-1.9255326577177925	0.12724587236727203
rainy season	Absent	-1.6332493688758012	0.16338571635988622
rainy season	Absent	-1.3013767946730064	0.21393339585636664
rainy season	Absent	-1.1300487531344392	0.24415210379916216
rainy season	Absent	-0.6694448894594175	0.3386211504752756
rainy season	Absent	-0.7809897960025456	0.3141066015775276
rainy season	Absent	-0.4064800846813632	0.3997564303650896
rainy season	Absent	-0.5557257827025932	0.3645370067516783
rainy season	Absent	-0.49820173935411927	0.37796335969389405
rainy season	Absent	-0.39047860100564546	0.4036020925656552
rainy season	Absent	-0.07134482350444271	0.4821713559235027
rainy season	Absent	-0.38666217499425914	0.4045210716867899
rainy season	Absent	-0.020607261951203437	0.494848366818297
rainy season	Absent	0.20693820356685333	0.5515507172230504
rainy season	Absent	0.060821552851998306	0.5152007025543366
rainy season	Absent	0.26650107602744577	0.5662337234123794
rainy season	Absent	0.09361135967364131	0.5233857647884808
rainy season	Absent	0.23486015765707502	0.558446629836961
rainy season	Absent	-0.16905921204326013	0.4578355743652607
rainy season	Absent	-0.3312276381551451	0.41794194989973604
rainy season	Absent	-0.16885644790585208	0.4578859053477932
rainy season	Absent	-0.201040296922947	0.4499085253299529
rainy season	Absent	0.10126107403039541	0.5252936591793058
rainy season	Absent	-0.35467273241395075	0.41224975614125214
rainy season	Absent	-0.5168388757919508	0.3735917068526785
rainy season	Absent	-0.3841396309599495	0.4051288576773265
rainy season	Absent	-0.5679692336204589	0.3617055455174525
rainy season	Absent	-0.6428896907197967	0.34459361329404103
rainy season	Absent	-0.520224606124523	0.3727997147628869
rainy season	Absent	-0.37212986404836923	0.4080264717505575
rainy season	Absent	-0.5543570775534634	0.36485412574205855
rainy season	Absent	-0.582203650209369	0.35842569156329
rainy season	Absent	-0.3119167762827188	0.4226469446029906
rainy season	Absent	-0.6566169938648395	0.3414999658877668
rainy season	Absent	-0.5649895218774603	0.3623937684969921
rainy season	Absent	-0.7901154182345	0.3121438874213888
rainy season	Absent	-0.4118953408098125	0.39845774117401056
rainy season	Absent	-0.41993370198047786	0.396532614777887
rainy season	Absent	-0.7827645116823816	0.3137243765630339
rainy season	Absent	-0.6853790213352454	0.33506182010688335
rainy season	Absent	-0.6979480653196133	0.33226732506470524
rainy season	Absent	-0.8995146559973062	0.2891502459273219
rainy season	Absent	-1.3835328145335193	0.20044221353076752
rainy season	Absent	-1.628332755406205	0.16405888504626973
rainy season	Absent	-1.4613275044092597	0.18826437083965586
rainy season	Absent	-1.4518468361480623	0.1897174988528092
rainy season	Absent	-1.319641767073418	0.21087790027569342
rainy season	Absent	-1.5201999689026215	0.17943207485750884
rainy season	Absent	-1.1006369274859176	0.24962057240223307
rainy season	Absent	-1.5722506844186617	0.17189577554166183
rainy season	Absent	-1.372153865731778	0.2022720799036289
rainy season	Absent	-1.4790353329049666	0.18557317077604413
rainy season	Absent	-1.2994821316089822	0.2142521862609037
rainy season	Absent	-1.2648096506921398	0.2201470488703085
rainy season	Absent	-1.4493798591562324	0.19009702464144418
rainy season	Absent	-1.653919557634141	0.16057991356571577
rainy season	Absent	-1.9181945201035202	0.12806303608430314
rainy season	Absent	-1.4271157137631028	0.1935484872857184
rainy season	Absent	-1.2180086626668696	0.2282870787989965
rainy season	Absent	-1.5594892305986818	0.17371995132006968
rainy season	Absent	-1.4432433399706612	0.1910436011887364
rainy season	Absent	-1.3643788659369898	0.2035295434715584
rainy season	Absent	-1.5420722384428025	0.17623423418636738
rainy season	Absent	-1.893790938218871	0.13081283300820987
rainy season	Absent	-1.892747103089834	0.13093156367926567
rainy season	Absent	-1.6755754987013214	0.15768223505800827
rainy season	Absent	-1.7732236718435122	0.1451418917904162
rainy season	Absent	-1.8669343635099547	0.13389684088628193
rainy season	Absent	-2.012931820299094	0.11785183595917653
rainy season	Absent	-2.365927257514986	0.08580808748843322
rainy season	Absent	-2.7104559807978412	0.06235918462608716
rainy season	Absent	-2.4955241042699323	0.07617255323263522
rainy season	Absent	-2.683919302925876	0.06392893613823486
rainy season	Absent	-2.4737421263386667	0.07771957811215296
rainy season	Absent	-2.4953581784551075	0.07618423030238386
rainy season	Absent	-2.515376143278713	0.07478726050932893
rainy season	Absent	-2.1988002407609963	0.09985827964252454
rainy season	Absent	-2.0882347140136486	0.11024561484519402
rainy season	Absent	-1.924487173876862	0.12736202316082693
rainy season	Absent	-1.9040610975232815	0.12964952833610402
rainy season	Absent	-2.084100850224727	0.11065176563295896
rainy season	Absent	-1.930007954304306	0.1267496997036122
rainy season	Absent	-2.082680905682177	0.11079157673939075
rainy season	Absent	-1.9961697557541611	0.11960566001790537
rainy season	Absent	-1.7081065903459411	0.15340946099989564
rainy season	Absent	-1.0969175880240603	0.25031789097718804
rainy season	Absent	-0.8644975862157149	0.29640052829700564
rainy season	Absent	-0.5174360728807939	0.3734519607802148
rainy season	Absent	-0.733784665734537	0.3243647586543426
rainy season	Absent	-0.5332752658142705	0.36975330879062884
rainy season	Absent	-0.6711738745814337	0.3382340404928804
rainy season	Absent	-0.49606190886529333	0.378466580163478
rainy season	Absent	-0.5282607020771455	0.3709226429371759
rainy season	Absent	-0.8525754308446231	0.29889288135296516
rainy season	Absent	-0.8002967771191238	0.3099620389483707
rainy season	Absent	-1.455042871438857	0.1892266762182328
rainy season	Absent	-1.143026733536916	0.24176508257669307
rainy season	Absent	-1.295843022337398	0.21486546075628582
rainy season	Absent	-1.5013123548782694	0.18222987230224394
rainy season	Absent	-1.3804033632611707	0.20094422565610298
rainy season	Absent	-0.9691319259989263	0.2750535615803901
rainy season	Absent	-1.3070693563814448	0.21297766005536883
rainy season	Absent	-1.2096913080347904	0.22975567499728572
rainy season	Absent	-1.1284383051342468	0.2444494212982946
rainy season	Absent	-1.0560840964074023	0.25805849986146195
rainy season	Absent	-1.045405284008523	0.26010838802348735
rainy season	Absent	-0.921754724467275	0.28460049204762444
rainy season	Absent	-1.1334509276626035	0.24352480683300623
rainy season	Absent	-0.715181207627719	0.3284549951469331
rainy season	Absent	-1.1954124756415545	0.2322923167039791
rainy season	Absent	-1.176285073976362	0.23572080714077245
rainy season	Absent	-1.4237033710145215	0.19408166827270285
rainy season	Absent	-1.2180124745615295	0.22828640725024885
rainy season	Absent	-1.5372572623457101	0.17693434191326396
rainy season	Absent	-1.6453310311462641	0.1617409729360521
rainy season	Absent	-1.7211601239481547	0.15172179271150424
rainy season	Absent	-1.51326673068036	0.18045516834673409
rainy season	Absent	-1.2272909570301656	0.22665592329600162
rainy season	Absent	-1.5010137939842125	0.18227436870858058
rainy season	Absent	-1.1723858017228355	0.23642401017187561
rainy season	Absent	-1.489576714273602	0.18398526879014382
rainy season	Absent	-1.6531257387020368	0.16068694443133094
rainy season	Absent	-1.4424315488319088	0.1911690916834451
rainy season	Absent	-1.3378691314653817	0.20786069751631175
rainy season	Absent	-0.9774500579196628	0.2733980408101023
rainy season	Absent	-1.0857115147718757	0.25242668798776546
rainy season	Absent	-0.5085543255419953	0.3755324864717804
rainy season	Absent	-0.4267229252830349	0.39490913764987884
rainy season	Absent	-0.34171460221535965	0.41539303990304144
rainy season	Absent	-0.8920844020819716	0.2906798673804738
rainy season	Absent	-0.9093329593297056	0.2871363537920513
rainy season	Absent	-1.4700128228766074	0.18694066496180364
rainy season	Absent	-1.429207353901663	0.19322221772086473
rainy season	Absent	-1.4463771077250438	0.19055975894487057
rainy season	Absent	-1.2281560067035475	0.2265043306349727
rainy season	Absent	-0.8663902003698598	0.29600598096091835
rainy season	Absent	-0.7807750901035733	0.31415286044500645
rainy season	Absent	-1.1897897647105593	0.23329653829431418
rainy season	Absent	-0.7479543578971958	0.32126719927995157
rainy season	Absent	-0.5251762819824157	0.37164264463095714
rainy season	Absent	-0.6372698772917631	0.34586394783146535
rainy season	Absent	-0.34152186433453446	0.4154398454535215
rainy season	Absent	-0.2929659609620403	0.4272779062702227
rainy season	Absent	-0.07508801268165988	0.4812368119002798
rainy season	Absent	-0.17828970352529666	0.45554526946500695
rainy season	Absent	-0.27323359362132327	0.4321134253938881
rainy season	Absent	-0.4603467590540378	0.3869035661989291
rainy season	Absent	-0.5180159137307824	0.3733162963331876
rainy season	Absent	-0.49055038194581796	0.3797639203090698
rainy season	Absent	-0.2976275251498363	0.42613755656115354
rainy season	Absent	-0.05520171714870592	0.48620307406829855
rainy season	Absent	-0.14098013718742897	0.4648132256720593
rainy season	Absent	-0.25965096574544977	0.43544951048262437
rainy season	Absent	-0.38616481047787937	0.40464088441584933
rainy season	Absent	-0.6229451799005219	0.3491119129405577
rainy season	Absent	-0.7165012919946183	0.32816388705183364
rainy season	Absent	-0.697227695102711	0.33242716985005516
rainy season	Absent	-1.1402291311750195	0.24227829472064902
rainy season	Absent	-1.1718249538749228	0.23652527370928741
rainy season	Absent	-1.1415544761002252	0.24203507164530833
rainy season	Absent	-0.8171480886724564	0.3063693766327792
rainy season	Absent	-1.00684506608745	0.26759773013707644
rainy season	Absent	-1.286667536717743	0.2164173988985952
rainy season	Absent	-0.8523863069607618	0.2989325148910435
rainy season	Absent	-1.0936527196989716	0.25093107170180484
rainy season	Absent	-0.8701849811882852	0.29521581272224917
rainy season	Absent	-0.588494023118878	0.35698046988683585
rainy season	Absent	-0.8343943137869545	0.3027167181512024
rainy season	Absent	-0.7248517574653685	0.32632548892482777
rainy season	Absent	-0.6056834758910172	0.353044483087486
rainy season	Absent	-0.523502104971355	0.3720336897365757
rainy season	Absent	-0.7232860452496139	0.3266697842102173
rainy season	Absent	-0.882652376810448	0.29262844293696805
rainy season	Absent	-0.49602154109064245	0.3784760759066719
rainy season	Absent	-0.49166977306269155	0.37950029075778996
rainy season	Absent	-0.4477536439183918	0.3898949898850676
rainy season	Absent	-0.22672530582022096	0.4435602375062092
rainy season	Absent	0.017150283333093208	0.5042874657436376
rainy season	Absent	-0.18626374533652262	0.4535682288024991
rainy season	Absent	0.36147816440201275	0.5893982088236156
rainy season	Absent	0.20692471007851432	0.5515473797072715
rainy season	Absent	0.11862515725029173	0.5296215614167694
rainy season	Absent	-0.012140012369169173	0.4969650341820295
rainy season	Absent	-0.4556333663646511	0.388022220540046
rainy season	Absent	-0.34420498854630976	0.41478839805962203
rainy season	Absent	-0.46812310703455184	0.3850605750975839
rainy season	Absent	-0.5285405399075505	0.3708573482065419
rainy season	Absent	-0.6276403193358381	0.3480457805798175
rainy season	Absent	-0.3045140008468391	0.42445437071829195
rainy season	Absent	-0.3362706640472563	0.4167156608234384
rainy season	Absent	-0.5112352802143016	0.3749039916875728
rainy season	Absent	-0.5322725395273166	0.36998701041478455
rainy season	Absent	-0.5288779203808853	0.3707786332909083
rainy season	Absent	-0.6469947726749847	0.3436670776249874
rainy season	Absent	-0.425433114164967	0.39521738737986783
rainy season	Absent	-0.5641481023282598	0.362588213207723
rainy season	Absent	-1.1598297097618178	0.23869822915795388
rainy season	Absent	-1.0140073025414427	0.26619634787139845
rainy season	Absent	-0.8227197692312315	0.3051866335596251
rainy season	Absent	-0.8277586923806445	0.3041191913447997
rainy season	Absent	-1.08729309810503	0.2521283483012394
rainy season	Absent	-0.6701381725532064	0.3384659023412679
rainy season	Absent	-0.9334693284029452	0.2822213933680547
rainy season	Absent	-0.9177983340889322	0.2854067112154437
rainy season	Absent	-0.6806370618294733	0.33611913183080294
rainy season	Absent	-0.7247398271831058	0.3263500958389877
rainy season	Absent	-0.6638560744889844	0.33987393060812854
rainy season	Absent	-0.4300086505848877	0.3941242658903367
rainy season	Absent	-0.41873731203189146	0.39681893972192317
rainy season	Absent	-0.45506915401091985	0.3881562074183818
rainy season	Absent	-0.6066158202950844	0.3528315610138642
rainy season	Absent	-0.744346152335677	0.3220544919242382
rainy season	Absent	-0.6142036222468882	0.35110089222496005
rainy season	Absent	-0.9780264294437193	0.2732835586675962
rainy season	Absent	-1.0129958869714133	0.26639396030684165
rainy season	Absent	-1.4002584378055052	0.19777510446744093
rainy season	Absent	-1.6717943080085496	0.15818509760522595
rainy season	Absent	-1.3355009454791964	0.20825090007422206
rainy season	Absent	-1.3362676904882145	0.20812450554916737
rainy season	Absent	-0.9891169445182362	0.27108653292302787
rainy season	Absent	-0.8009093706258728	0.30983102929066353
rainy season	Absent	-0.7476744251782379	0.3213282429468857
rainy season	Absent	-1.0136423129603007	0.26626764950609105
rainy season	Absent	-1.1215923443854638	0.24571603948803006
rainy season	Absent	-0.9471767517840957	0.2794529542863184
rainy season	Absent	-0.6475063416643531	0.3435516973449164
rainy season	Absent	-0.9674859788429275	0.2753818834487173
rainy season	Absent	-0.7946630548750553	0.3111682991178276
rainy season	Absent	-0.39635033969055744	0.40218952496291555
rainy season	Absent	-0.7743188497046583	0.31554559369561813
rainy season	Absent	-0.6536027505521504	0.3421781255918199
rainy season	Absent	-0.8073436360498006	0.308456839433482
rainy season	Absent	-1.0438918705486315	0.2603997532186551
rainy season	Absent	-1.1608668990646733	0.23850980076643546
rainy season	Absent	-1.3420450162226947	0.20717395754480825
rainy season	Absent	-1.5259928443000734	0.1785807371891334
rainy season	Absent	-1.7304437308693426	0.1505308305037326
rainy season	Absent	-1.6472302500414577	0.16148364065552825
rainy season	Absent	-0.8924924784017022	0.2905957353186047
rainy season	Absent	-0.7408920522280855	0.3228091073073318
rainy season	Absent	-0.8156567038024257	0.30668639811833187
rainy season	Absent	-1.17552849250999	0.23585713746851325
rainy season	Absent	-1.1922714307079925	0.23285293835773785
rainy season	Absent	-1.4864464153741468	0.18445570022025926
rainy season	Absent	-1.410981892533027	0.19607923232829047
rainy season	Absent	-1.6856891959532878	0.1563435943919812
rainy season	Absent	-1.7919131987550052	0.14283831986691795
rainy season	Absent	-1.8191641410430683	0.13953419963733166
rainy season	Absent	-2.001516950250239	0.11904374395623564
rainy season	Absent	-1.6216848072608434	0.1649726457239083
rainy season	Absent	-1.283633385226762	0.2169323757723147
rainy season	Absent	-1.4642022800906727	0.18782543869998494
rainy season	Absent	-1.4270936755656176	0.1935519271954468
rainy season	Absent	-1.3897733222728867	0.1994439471222623
rainy season	Absent	-1.6669576052703516	0.15883023069744492
rainy season	Absent	-1.2779435448415513	0.21790048106343302
rainy season	Absent	-1.303335756865826	0.21360414983275133
rainy season	Absent	-1.2796363078759536	0.2176121383821525
rainy season	Absent	-1.4406507786346316	0.1914445919912272
rainy season	Absent	-1.1448822009888118	0.24142511106019937
rainy season	Absent	-0.8195843954303255	0.30585188832768195
rainy season	Absent	-0.4309458719783419	0.3939004887070836
rainy season	Absent	-0.783239042264074	0.313622218500219
rainy season	Absent	-0.5382791873260724	0.3685879778701194
rainy season	Absent	-0.6220907728341731	0.3493060872590357
rainy season	Absent	-0.6325545385922524	0.3469315297990178
rainy season	Absent	-0.4872941086121501	0.3805312133611676
rainy season	Absent	-0.8115937539510341	0.307550980415067
rainy season	Absent	-0.6969408822223702	0.3324908222358831
rainy season	Absent	-0.8135328516838317	0.3071381777956857
rainy season	Absent	-1.0549841419812436	0.258269157917316
rainy season	Absent	-1.0194443735885792	0.26513564395199407
rainy season	Absent	-0.8362080069764569	0.3023340220880893
rainy season	Absent	-0.7062064926671454	0.33043760782769815
rainy season	Absent	-0.9409238699844482	0.28071376293252964
rainy season	Absent	-0.5528294482633351	0.3652082048527524
rainy season	Absent	-0.2713424462897708	0.43257755615815746
rainy season	Absent	-0.3918365170424571	0.4032752748987633
rainy season	Absent	-0.16408396690562865	0.45907079704089576
rainy season	Absent	-0.014894967241294133	0.4962763270339442
rainy season	Absent	-0.056172863484486024	0.4859604756166778
rainy season	Absent	-0.45661270143502186	0.3877896921960351
rainy season	Absent	-0.6976293815401047	0.332338033859429
rainy season	Absent	-0.9804409777067262	0.2728042928065312
rainy season	Absent	-1.3112023228382095	0.2122857215544259
rainy season	Absent	-1.6132563856943665	0.16613699797711887
rainy season	Absent	-1.6930011740606328	0.15538156415330592
rainy season	Absent	-1.5387585009274753	0.17671582469110525
rainy season	Absent	-2.0015847832814875	0.11903663033195995
rainy season	Absent	-1.445613838861473	0.19067751848414416
rainy season	Absent	-1.180480828561696	0.23496575299527903
rainy season	Absent	-1.2576966317963478	0.22137065905596823
rainy season	Absent	-1.8402263120251203	0.13702452924995775
rainy season	Absent	-1.4437706966113417	0.19096211363774318
rainy season	Absent	-1.1346254850481248	0.24330849450103076
rainy season	Absent	-1.2752961289689466	0.2183519902485871
rainy season	Absent	-1.8075136261417852	0.14093889508484836
rainy season	Absent	-1.7531082881624442	0.14765558078720492
rainy season	Absent	-1.3108837996545468	0.21233899003981058
rainy season	Absent	-0.9211761529446238	0.28471830565454037
rainy season	Absent	-0.7946886457402753	0.3111628139320349
rainy season	Absent	-1.2392382849929895	0.22456860108270552
rainy season	Absent	-1.001576091003037	0.2686316559421202
rainy season	Absent	-1.695527784585706	0.15505026514725048
rainy season	Absent	-1.5284806786179765	0.1782160893993976
rainy season	Absent	-1.7743728995875738	0.14499935866965244
rainy season	Absent	-1.6646458026888475	0.1591393385545509
rainy season	Absent	-1.6063395876138111	0.1670974340995831
rainy season	Absent	-1.7715027576999645	0.1453555458786849
rainy season	Absent	-1.7229731992757744	0.15148859308316834
rainy season	Absent	-1.5711458617803054	0.17205310142657992
rainy season	Absent	-1.4332125433181928	0.19259862622948395
rainy season	Absent	-1.2396912459631426	0.22448973341246634
rainy season	Absent	-1.4347964643045035	0.1923524394738146
rainy season	Absent	-1.3061188818866007	0.2131370203195477
rainy season	Absent	-1.5470391524596103	0.1755143180129346
rainy season	Absent	-1.220445564288847	0.2278580490399754
rainy season	Absent	-1.2429601107488744	0.2239211559329129
rainy season	Absent	-0.8668279913609774	0.29591475940288664
rainy season	Absent	-0.8259134531765759	0.3045098417140028
rainy season	Absent	-0.42656692899114385	0.3949464144968987
rainy season	Absent	-0.6055354850997773	0.3530782855224987
rainy season	Absent	-1.0750594000492972	0.25444211744110284
rainy season	Absent	-1.1809581136408016	0.23487996858699176
rainy season	Absent	-1.199305363837491	0.2315988114613955
rainy season	Absent	-1.4123685600961573	0.19586074103077913
rainy season	Absent	-0.7595534819741067	0.31874321795648763
rainy season	Absent	-0.5681540281450013	0.36166288223783827
rainy season	Absent	-0.9437856377349694	0.2801362960388364
rainy season	Absent	-1.4073016141410755	0.19666001153988594
rainy season	Absent	-1.3724263700470556	0.20222811269642513
rainy season	Absent	-1.1566019248685688	0.23928528132311774
rainy season	Absent	-1.2652174434053982	0.2200770460587054
rainy season	Absent	-1.7883210219419734	0.14327869447587996
rainy season	Absent	-1.9204429395038614	0.1278121809535447
rainy season	Absent	-1.8788806851969897	0.132517493255853
rainy season	Absent	-1.7347489789896413	0.14998114071724525
rainy season	Absent	-1.5384163175954382	0.17676561354183742
rainy season	Absent	-1.587383332855735	0.1697523622182519
rainy season	Absent	-1.472846783718813	0.18651030243962366
rainy season	Absent	-1.6784044697375209	0.15730685900036215
rainy season	Absent	-1.762145611377901	0.14652182073339104
rainy season	Absent	-1.9884286975987218	0.12042319785685611
rainy season	Absent	-2.220041605317803	0.09796512765893754
rainy season	Absent	-2.315172480805355	0.08987415387963923
rainy season	Absent	-2.508220426950533	0.07528390306379508
rainy season	Absent	-2.709773871920694	0.06239907979249826
rainy season	Absent	-2.380706278061819	0.08465582074265443
rainy season	Absent	-2.0181868138815084	0.11730660838684337
rainy season	Absent	-1.7895549523685934	0.14312729628687806
rainy season	Absent	-1.8887782758670466	0.13138383240877366
rainy season	Absent	-1.871853212308668	0.13332743601887323
rainy season	Absent	-1.630879047532386	0.16370997610743182
rainy season	Absent	-1.654351170735817	0.16052174322991278
rainy season	Absent	-1.6738725728339858	0.15790854707076313
rainy season	Absent	-1.5177728041356948	0.17978971948499592
rainy season	Absent	-1.8413373611087254	0.13689320199623134
rainy season	Absent	-1.5196623800770852	0.17951124103732685
rainy season	Absent	-1.1856073796354987	0.2340454727445639
rainy season	Absent	-1.0341350178059399	0.26228323043369844
rainy season	Absent	-0.8429107594859815	0.30092209877839043
rainy season	Absent	-1.02636421666159	0.26378958350802967
rainy season	Absent	-1.5131874291361247	0.18046689663658083
rainy season	Absent	-1.390742094781668	0.1992893120708917
rainy season	Absent	-1.6223862120795804	0.16487604523452384
rainy season	Absent	-1.4741143511867898	0.18631805818524041
rainy season	Absent	-1.2044056358424808	0.23069240572595268
rainy season	Absent	-1.4949901410115014	0.1831739156284515
rainy season	Absent	-1.5204499888580953	0.17939526581837467
rainy season	Absent	-1.086662898863559	0.25224719700728726
rainy season	Absent	-0.9364217375634344	0.2816237012600701
rainy season	Absent	-0.8850757369236535	0.29212706677808953
rainy season	Absent	-0.6246352164491005	0.34872797922549315
rainy season	Absent	-0.9751794733136534	0.2738493279681357
rainy season	Absent	-0.7444230603732318	0.3220377004071987
rainy season	Absent	-0.3442151441920004	0.4147859328906497
rainy season	Absent	-0.37715922156115267	0.406812240584494
rainy season	Absent	-0.4107340195138336	0.39873613010838943
rainy season	Absent	-0.46006582412434105	0.386970208664892
rainy season	Absent	-0.35959182187272576	0.4110583779456618
rainy season	Absent	-0.5117239205775161	0.37478948533703604
rainy season	Absent	-1.1162744882693563	0.24670298143397157
rainy season	Absent	-1.5533185430819363	0.1746074841298742
rainy season	Absent	-1.718793592587449	0.15202662181908935
rainy season	Absent	-1.6194804719481906	0.1652765319210448
rainy season	Absent	-1.4252345489807148	0.1938422828202344
rainy season	Absent	-1.6900146270860485	0.1557739165293286
rainy season	Absent	-1.5297271243829023	0.17803361425359182
rainy season	Absent	-1.1694981648413663	0.2369457053153447
rainy season	Absent	-1.5356251986648823	0.1771721423612607
rainy season	Absent	-1.8936303707045177	0.1308310907510527
rainy season	Absent	-1.6700977013722438	0.15841115315057358
rainy season	Absent	-1.1561279450121993	0.23937156951174704
rainy season	Absent	-1.1233440126930265	0.24539153049261198
rainy season	Absent	-1.193363076185539	0.2326579919258941
rainy season	Absent	-1.60326070427853	0.1675263797189198
rainy season	Absent	-1.4522417340967788	0.18965680069480334
rainy season	Absent	-1.8215683882005558	0.1392457852216006
rainy season	Absent	-2.335410425670365	0.08823243739786076
rainy season	Absent	-2.263236852140122	0.0942137808883731
rainy season	Absent	-2.3782095126751965	0.08484949386861057
rainy season	Absent	-1.9028237202875382	0.1297892186339972
rainy season	Absent	-2.0773161568276706	0.11132119923125713
rainy season	Absent	-1.5997238346386564	0.16802021632337608
rainy season	Absent	-1.551619982322288	0.17485241552945968
rainy season	Absent	-1.4710989050138945	0.1867756432782982
rainy season	Absent	-1.3531359922440354	0.2053581483365815
rainy season	Absent	-1.29588497827232	0.2148583829462925
rainy season	Absent	-1.6389919685034504	0.16260227226719393
rainy season	Absent	-0.9776733147255594	0.27335369274286797
rainy season	Absent	-1.247667917480438	0.22310409452258506
rainy season	Absent	-1.1143462105789839	0.24706150875955715
rainy season	Absent	-0.83196420944155	0.3032299086723625
rainy season	Absent	-1.1028280016880267	0.2492103871734657
rainy season	Absent	-1.2861397114968915	0.21650692137682812
rainy season	Absent	-1.3213401967968825	0.21059540607114596
rainy season	Absent	-1.111548321442636	0.2475823462809902
rainy season	Absent	-1.03554681905297	0.26201015166225927
rainy season	Absent	-0.7275701451249494	0.32572816866201837
rainy season	Absent	-1.000893273550566	0.2687658293839063
rainy season	Absent	-1.099496873638396	0.24983417700001756
rainy season	Absent	-0.9974619350502409	0.2694407277725102
rainy season	Absent	-0.8670363137970712	0.29587135743236403
rainy season	Absent	-1.0884403944775805	0.2519120760330595
rainy season	Absent	-0.4648331156540044	0.3858399026312275
rainy season	Absent	-0.4969341424344858	0.37826142674599045
rainy season	Absent	-0.8156485726009092	0.3066881270572191
rainy season	Absent	-0.5129550760828494	0.3745010426150274
rainy season	Absent	-0.7762948029447531	0.3151189897129562
rainy season	Absent	-0.5701861969464004	0.36119386198766423
rainy season	Absent	-0.8543318377812497	0.2985249459283952
rainy season	Absent	-0.7140894576227239	0.32869585005331714
rainy season	Absent	-0.5749439454360071	0.36009681965159923
rainy season	Absent	-0.8855515878761717	0.29202867584422293
rainy season	Absent	-0.6077554602356934	0.3525713776425652
rainy season	Absent	-0.7060915301538249	0.3304630436180664
rainy season	Absent	-0.493338198525344	0.3791074892918439
rainy season	Absent	-0.637624758526674	0.3457836631560548
rainy season	Absent	-0.7872717864690928	0.31275476974576777
rainy season	Absent	-1.06636450776482	0.2560950688413202
rainy season	Absent	-0.9934961889746445	0.27022206822146505
rainy season	Absent	-1.1246367633303174	0.2451522248041537
rainy season	Absent	-0.8643067789464196	0.2964403221750767
rainy season	Absent	-1.0342147357446807	0.262267806043247
rainy season	Absent	-1.4857003783987104	0.1845679543217935
rainy season	Absent	-2.0690380483706208	0.11214278125221841
rainy season	Absent	-2.3208580823839675	0.08941017308527985
rainy season	Absent	-2.8001542717485455	0.05731583991371792
rainy season	Absent	-3.065307016901232	0.04456120720606745
rainy season	Absent	-2.6239906926341594	0.06761028924547233
rainy season	Absent	-2.516175556807808	0.07473196458791044
rainy season	Absent	-2.172483417337201	0.1022488453031295
rainy season	Absent	-2.0158904834719227	0.11754459271650619
rainy season	Absent	-1.7657695563264602	0.1460692151815594
rainy season	Absent	-1.8025171457755205	0.14154493055158623
rainy season	Absent	-1.907347859941901	0.12927909956829803
rainy season	Absent	-2.0767853107692176	0.11137372602595448
rainy season	Absent	-2.0989612590046454	0.1091978223221595
rainy season	Absent	-2.457686321894662	0.07887827720565142
rainy season	Absent	-2.082938329092016	0.11076621874875996
rainy season	Absent	-1.890499152442723	0.1311875668720854
rainy season	Absent	-1.4838559509359213	0.18484570701117306
rainy season	Absent	-1.4414119745170082	0.19132679144422604
rainy season	Absent	-1.529059109247638	0.17813139104232004
rainy season	Absent	-1.4569479466826865	0.1889345727135154
rainy season	Absent	-1.3783650113342243	0.2012717144631451
rainy season	Absent	-1.4635834799800542	0.18791985306259398
rainy season	Absent	-1.6576575723380798	0.1600766906469928
rainy season	Absent	-1.2317142826850291	0.22588152701299688
rainy season	Absent	-1.3665556318122065	0.2031769059678169
rainy season	Absent	-1.2196419180135614	0.22799947249047114
rainy season	Absent	-1.0382701382077562	0.2614839097987796
rainy season	Absent	-0.8693971342725454	0.29537976130183746
rainy season	Absent	-1.0506641243054868	0.2590975911164161
rainy season	Absent	-1.0720691456910396	0.25500978906610694
rainy season	Absent	-0.8539477942674631	0.29860537385885266
rainy season	Absent	-0.9339667404174632	0.2821206422994482
rainy season	Absent	-0.5209016371928329	0.3726414249370339
rainy season	Absent	-0.5652050164161554	0.3623439768304418
rainy season	Absent	-0.5349718908107912	0.3693580218734748
rainy season	Absent	-0.16745363088717546	0.4582341420866014
rainy season	Absent	-0.35444048571513953	0.4123060306385239
rainy season	Absent	-0.18690245217117896	0.4534099337877128
rainy season	Absent	-0.7407791938344359	0.3228337790278427
rainy season	Absent	-0.9270813585488802	0.28351721855174183
rainy season	Absent	-0.8484503386041942	0.29975803537300594
rainy season	Absent	-0.6042592499753084	0.35336985013547545
rainy season	Absent	-0.3305547377680369	0.4181056530388872
rainy season	Absent	-0.4636273391621447	0.386125671740445
rainy season	Absent	-0.5423653166798271	0.36763752107394637
rainy season	Absent	-0.44603539345935084	0.39030379919614616
rainy season	Absent	0.028437960840521914	0.5071090111180439
rainy season	Absent	-0.0016309597570532963	0.49959226015112
rainy season	Absent	-0.249252384661881	0.43800752127522474
rainy season	Absent	-0.9023489879268035	0.28856801893261713
rainy season	Absent	-0.6778680915554651	0.336737288446619
rainy season	Absent	-0.9670951848769334	0.2754598719404731
rainy season	Absent	-0.7464638518927127	0.3215922974963403
rainy season	Absent	-0.5123512022668717	0.3746425107804242
rainy season	Absent	-0.9248118991678078	0.28397845205465855
rainy season	Absent	-1.2324592916873258	0.22575128204184947
rainy season	Absent	-1.4236125602633063	0.19409587273781062
rainy season	Absent	-1.448079303082201	0.1902973391520729
rainy season	Absent	-0.9705595502199662	0.274768986032437
rainy season	Absent	-0.9518597722308115	0.2785109606066682
rainy season	Absent	-0.7566232557715927	0.31937984246445494
rainy season	Absent	-0.6080748589835804	0.35249847358440395
rainy season	Absent	-0.820175884085814	0.30572632585789983
rainy season	Absent	-0.8466358069339587	0.30013904963176025
rainy season	Absent	-0.7993801735340114	0.3101581213734822
rainy season	Absent	-1.1602991584685456	0.2386129307539221
rainy season	Absent	-1.0624977373169686	0.2568324232645271
rainy season	Absent	-0.8496274653689243	0.299511011005226
rainy season	Absent	-0.9942675839907766	0.2700699744688507
rainy season	Absent	-1.7428434498419545	0.1489521235933373
rainy season	Absent	-1.2947780602451027	0.21504517259885494
rainy season	Absent	-1.46015511008658	0.18844360267688498
rainy season	Absent	-1.3676556122591716	0.20299888162027027
rainy season	Absent	-1.4691846713914258	0.18706657153210438
rainy season	Absent	-1.5603498168168957	0.1735964563139165
rainy season	Absent	-1.7155456175921784	0.15244580638039487
rainy season	Absent	-1.7659144315072484	0.14605114539227249
rainy season	Absent	-1.5663784611902132	0.17273328375142954
rainy season	Absent	-1.3993192956843696	0.19792415115533693
rainy season	Absent	-1.5916877071932012	0.1691465808334447
rainy season	Absent	-1.9690636847733556	0.12248949186135148
rainy season	Absent	-2.1984104026237263	0.09989332633515631
rainy season	Absent	-1.6224551233694555	0.16486655692480667
rainy season	Absent	-1.5497853234201213	0.17511727629424292
rainy season	Absent	-1.8555764649788555	0.13521948462862962
rainy season	Absent	-1.5668842370569007	0.17266102211464526
rainy season	Absent	-1.115780825056068	0.24679473558317983
rainy season	Absent	-0.8986078128972022	0.2893366762516259
rainy season	Absent	-0.8550586444998045	0.29837276922101236
rainy season	Absent	-0.5528539096556087	0.3652025339582121
rainy season	Absent	-0.11323431944892737	0.47172162914810345
rainy season	Absent	-0.07362566777505297	0.481601893249973
rainy season	Absent	0.22043028047840044	0.554885511549766
rainy season	Absent	0.19823594621794485	0.5493973264918364
rainy season	Absent	0.4704625215148444	0.6154932231868419
rainy season	Absent	0.703196546794361	0.6688961063247498
rainy season	Absent	0.9386062713025094	0.7188180447649023
rainy season	Absent	0.2955741882034878	0.5733602355209806
rainy season	Absent	0.4375351261349844	0.6076715441753562
rainy season	Absent	0.29179094197521344	0.5724345285350951
rainy season	Absent	0.2388547506300799	0.5594314012919437
rainy season	Absent	0.31757560435330273	0.5787332949919467
rainy season	Absent	0.10237354988034666	0.5255710585797793
rainy season	Absent	-0.013052909264484741	0.4967368190150544
rainy season	Absent	0.401975975078523	0.5991623166438524
rainy season	Absent	0.3245919979270792	0.5804429477738898
rainy season	Absent	0.49053136820228627	0.6202316011210773
rainy season	Absent	0.5940550625030496	0.6442950234664779
rainy season	Absent	0.24766273172637393	0.5616011361512607
rainy season	Absent	-0.23578938256105098	0.44132425063723424
rainy season	Absent	-0.06273759113803551	0.4843207446808787
rainy season	Absent	-0.30159858141473667	0.42516674325680337
rainy season	Absent	-0.34013558849849435	0.41577654137325304
rainy season	Absent	0.1468101038928351	0.536636746318718
rainy season	Absent	0.249898052531895	0.562151407980213
rainy season	Absent	-0.22226693783106713	0.44466090274587994
rainy season	Absent	-0.37857750746004165	0.40647003073183985
rainy season	Absent	-0.618426615169434	0.35013937776429227
rainy season	Absent	-0.8391889280568059	0.30170563261515987
rainy season	Absent	-0.7615145578333073	0.3183175296700814
rainy season	Absent	-0.7668960776095449	0.3171509291625458
rainy season	Absent	-0.3866788414671738	0.40451705701027946
rainy season	Absent	-0.3383518132967729	0.41620989679255266
rainy season	Absent	-0.2494357141371668	0.437962393966937
rainy season	Absent	-0.4925545082572965	0.3792919756954791
rainy season	Absent	-0.7107092738549572	0.32944213554294266
rainy season	Absent	-0.8066418985463544	0.3086065480314471
rainy season	Absent	-1.3144124853900374	0.2117494123876159
rainy season	Absent	-1.436837155132211	0.1920356110946295
rainy season	Absent	-1.5126685523511134	0.18054365050844584
rainy season	Absent	-1.7015962095944446	0.15425690590102156
rainy season	Absent	-1.4913033934561517	0.18372617578697098
rainy season	Absent	-2.0326262058752325	0.11581971266484559
rainy season	Absent	-1.393268878105578	0.1988864118182977
rainy season	Absent	-1.5105264901935298	0.18086078044032136
rainy season	Absent	-1.5647108437743371	0.17297171050505333
rainy season	Absent	-1.4323146652505554	0.1927382887542626
rainy season	Absent	-1.291584847778997	0.21558467969693376
rainy season	Absent	-1.6980310327942836	0.1547225985089639
rainy season	Absent	-1.8321388260352336	0.13798367522672042
rainy season	Absent	-1.9286632685669087	0.12689860990286977
rainy season	Absent	-1.6009406283566454	0.1678501901345613
rainy season	Absent	-1.7868957771133873	0.1434537321127454
rainy season	Absent	-1.8906938149577814	0.13116538133970693
rainy season	Absent	-1.3901833281598104	0.19937849116513642
rainy season	Absent	-1.6585615825589644	0.1599551818820225
rainy season	Absent	-1.83561362252251	0.13757088807973392
rainy season	Absent	-1.8307573560546027	0.13814807523429898
rainy season	Absent	-1.7793781645112583	0.14437993515949613
rainy season	Absent	-1.838969924118217	0.1371731633851354
rainy season	Absent	-1.3363675220541829	0.2081080529184033
rainy season	Absent	-1.7661951445991193	0.14601613827544535
rainy season	Absent	-1.3068017860822845	0.21302251314535497
rainy season	Absent	-1.220757788491615	0.22780312136897027
rainy season	Absent	-1.360797311557583	0.20411074882266436
rainy season	Absent	-1.5315665811223866	0.17776459188612362
rainy season	Absent	-1.1574532655444953	0.2391303480205311
rainy season	Absent	-0.7643216532183486	0.3177087247783311
rainy season	Absent	-0.9750874273467214	0.2738676322303091
rainy season	Absent	-0.7391061358283751	0.323199638161139
rainy season	Absent	-0.7982978942805323	0.3103897334735655
rainy season	Absent	-1.043298278530841	0.2605140903855967
rainy season	Absent	-1.0431057714682355	0.2605511779069803
rainy season	Absent	-1.086671490630119	0.2522455764441983
rainy season	Absent	-1.050086008062448	0.25920858525113744
rainy season	Absent	-1.4661289878872188	0.18753170188686497
rainy season	Absent	-0.8330568379725088	0.3029991060880899
rainy season	Absent	-0.9238711945377505	0.28416976880360806
rainy season	Absent	-1.2767537259521908	0.21810331789137957
rainy season	Absent	-1.1636687000024668	0.23800130250354698
rainy season	Absent	-1.271597659080289	0.2189838818727509
rainy season	Absent	-1.1054473143304582	0.2487206238113556
rainy season	Absent	-0.9865645754963207	0.27159117210360956
rainy season	Absent	-0.5118021537783005	0.374771153730957
rainy season	Absent	-0.7482323269921288	0.3212065898556494
rainy season	Absent	-0.6727342867519945	0.33788485887985775
rainy season	Absent	-1.0448499971250695	0.26021526833747294
rainy season	Absent	-1.4329258041060073	0.19264321936762674
rainy season	Absent	-1.3068232347049396	0.21301891743626342
rainy season	Absent	-1.6634268551269942	0.15930251859482475
rainy season	Absent	-1.3088252002547254	0.21268349703119482
rainy season	Absent	-1.346707379916963	0.20640919623038884
rainy season	Absent	-1.3110447385503508	0.2123120740716337
rainy season	Absent	-1.0830483493233407	0.25292957843515296
rainy season	Absent	-0.8349900186101262	0.3025909919695137
rainy season	Absent	-0.6563504085160659	0.34155991753112813
rainy season	Absent	-0.3868913498727322	0.40446586838526605
rainy season	Absent	-0.6101866246872969	0.3520166274806514
rainy season	Absent	-0.41192669919122005	0.39845022493354254
rainy season	Absent	-0.3294715687961657	0.4183692041624167
rainy season	Absent	-1.1526342150951177	0.24000826187670793
rainy season	Absent	-1.5962893755146976	0.16850086493256747
rainy season	Absent	-1.6987317146681382	0.15463098303813397
rainy season	Absent	-1.7516785573317288	0.1478356079473873
rainy season	Absent	-1.9042848091060667	0.12962428669436984
rainy season	Absent	-1.3780839377841274	0.2013169040377995
rainy season	Absent	-1.740400150266199	0.14926211514343601
rainy season	Absent	-1.8235035182895436	0.13901400937885028
rainy season	Absent	-1.6524516781740723	0.1607778735104831
rainy season	Absent	-1.804851909884564	0.14126147080914603
rainy season	Absent	-2.2398022272215283	0.09623274103140418
rainy season	Absent	-2.40110417182214	0.08308853661571929
rainy season	Absent	-2.6785520685711193	0.0642508750465668
rainy season	Absent	-2.432921443108438	0.0806964756059894
rainy season	Absent	-2.604597446268748	0.06884312198664691
rainy season	Absent	-3.2277994957515066	0.03813287685957762
rainy season	Absent	-3.227171982994618	0.03815589992169846
rainy season	Absent	-3.12490183007779	0.04209168594659064
rainy season	Absent	-2.9283816735657817	0.050768256769188315
rainy season	Absent	-2.275420045159601	0.093179224520609
rainy season	Absent	-2.8223842471562266	0.05612649120643154
rainy season	Absent	-2.762508531294892	0.05938409041526981
rainy season	Absent	-2.1185149729830264	0.10731024535205846
rainy season	Absent	-1.5260051749394128	0.17857892841904074
rainy season	Absent	-1.4324770023083198	0.1927130319522177
rainy season	Absent	-1.0819784842091695	0.25313178952047916
rainy season	Absent	-0.8617137526313297	0.2969814180153697
rainy season	Absent	-1.0591096334661187	0.25747964166208026
rainy season	Absent	-0.9965573567362671	0.26961882429018524
rainy season	Absent	-1.1520688494551863	0.2401114021561862
rainy season	Absent	-1.0604743437994837	0.257218817416706
rainy season	Absent	-1.1746827613779462	0.23600959641188857
rainy season	Absent	-0.9035152204516725	0.2883286545061397
rainy season	Absent	-0.7779087436868444	0.3147707745949633
rainy season	Absent	-1.1158492304150047	0.24678202013003234
rainy season	Absent	-1.1105560706119109	0.2477672343447361
rainy season	Absent	-1.0193732943175462	0.26514949317838715
rainy season	Absent	-1.5237115945633808	0.17891561833388755
rainy season	Absent	-1.7735446909227603	0.14510206565323466
rainy season	Absent	-1.385155821352261	0.20018222858548332
rainy season	Absent	-1.3063180662823157	0.21310361708678893
rainy season	Absent	-1.54593903581851	0.17567357167141162
rainy season	Absent	-1.0681819564947768	0.2557489794962431
rainy season	Absent	-0.9284784723443849	0.2832335014107191
rainy season	Absent	-0.7949349741507998	0.3111100182292424
rainy season	Absent	-0.7087314892275627	0.3298791952638488
rainy season	Absent	-0.8232736407454676	0.30506919902436597
rainy season	Absent	-1.1217894071979786	0.2456795177621152
rainy season	Absent	-1.1019300593955745	0.24937843411203983
rainy season	Absent	-1.1061284407718313	0.24859337121153094
rainy season	Absent	-0.8819466393195733	0.2927745498833758
rainy season	Absent	-0.7258029226409096	0.3261164220221301
rainy season	Absent	-0.1308161364753596	0.46734252450834934
rainy season	Absent	-0.5595068578599056	0.36366157097039475
rainy season	Absent	-0.32968323567759783	0.4183176987928316
rainy season	Absent	-0.6168579896930735	0.3504963894705353
rainy season	Absent	-0.3842298181738155	0.4051071227928947
rainy season	Absent	-0.7112284121046561	0.3293274628605326
rainy season	Absent	-1.0958669698526453	0.2505151004831453
rainy season	Absent	-1.0179694468978546	0.2654231163320724
rainy season	Absent	-1.1054677917744016	0.24871679744299977
rainy season	Absent	-1.321999029223104	0.21048589937046655
rainy season	Absent	-1.0698544577591804	0.25543076326760994
rainy season	Absent	-0.600079940839461	0.3543254047829317
rainy season	Absent	-0.833262640957257	0.3029556441846677
rainy season	Absent	-0.7666264958249962	0.3172093143474912
rainy season	Absent	-1.0538612969250218	0.25848431545471406
rainy season	Absent	-0.6749108552204418	0.33739809180317043
rainy season	Absent	-0.4648085630182591	0.3858457208235629
rainy season	Absent	-0.6344894427957386	0.3464932684074477
rainy season	Absent	-0.7228674619944622	0.326761861054148
rainy season	Absent	-0.7881378051694378	0.31256865854959226
rainy season	Absent	-0.7695001834248182	0.31658723654218557
rainy season	Absent	-0.8020718512744884	0.30958250432352524
rainy season	Absent	-0.6509377917046684	0.3427782392367463
rainy season	Absent	-0.39575358281969664	0.4023330134449025
rainy season	Absent	-0.27654801427363973	0.4313002787329646
rainy season	Absent	-0.4877607796374993	0.38042121243766813
rainy season	Absent	-0.4247105041789773	0.3953901191264493
rainy season	Absent	-0.6869090032947132	0.33472103323398233
rainy season	Absent	-0.901197400095052	0.2888044934552088
rainy season	Absent	-1.0084812766628297	0.2672771725264297
rainy season	Absent	-0.6961757261872982	0.3326606632434139
rainy season	Absent	-0.5786506808764588	0.35924313103989863
rainy season	Absent	-0.8097364867218777	0.30794665162293544
rainy season	Absent	-1.0854498934371792	0.25247606108169307
rainy season	Absent	-1.4304601434085489	0.19302699868520726
rainy season	Absent	-1.6412175043523403	0.1622994646343155
rainy season	Absent	-1.4277702555665932	0.19344634200386135
rainy season	Absent	-1.1509904902137267	0.2403082124745124
rainy season	Absent	-0.7737387259677582	0.31567090023673167
rainy season	Absent	-0.463394036538076	0.3861809735456939
rainy season	Absent	-0.7371926667425887	0.32361833503009735
rainy season	Absent	-1.2755207892273286	0.218313648920311
rainy season	Absent	-0.8912325568876358	0.29085553646442913
rainy season	Absent	-1.1183750019175527	0.24631282840033528
rainy season	Absent	-0.5320648369115252	0.3700354265002738
rainy season	Absent	-0.7024949764810046	0.33125929173981394
rainy season	Absent	-0.4831283775229739	0.3815136770510515
rainy season	Absent	-0.07565648448055662	0.48109489560271085
rainy season	Absent	-0.06526622478844696	0.4836892332792443
rainy season	Absent	0.013224163890751095	0.5033059927939035
rainy season	Absent	0.21055575918152647	0.5524453247490592
rainy season	Absent	-0.20634453983088763	0.4485961255531788
rainy season	Absent	-0.21831736628364462	0.44563641234775214
rainy season	Absent	-0.06557455395737555	0.4836122334030957
rainy season	Absent	-0.22577151685046504	0.44379565915991837
rainy season	Absent	-0.03517687837448924	0.4912066871341487
rainy season	Absent	-0.17205520526977425	0.45709199693971925
rainy season	Absent	-0.4450926800329451	0.3905281568249829
rainy season	Absent	-0.14090741805568463	0.46483131546705686
rainy season	Absent	-0.07561036923683834	0.48110640794194987
rainy season	Absent	-0.6068715012343291	0.3527731806543788
rainy season	Absent	-0.4633109177059066	0.38620067665470775
rainy season	Absent	-0.5070872914388385	0.375876580236846
rainy season	Absent	-0.4735768488404515	0.38377000161323155
rainy season	Absent	-0.6910826133672748	0.3337922838021419
rainy season	Absent	-0.3662246333605307	0.4094535972692594
rainy season	Absent	-0.6867832728228165	0.3347490318372398
rainy season	Absent	-0.46499839186132774	0.38580073828520844
rainy season	Absent	-0.06587638171741106	0.48353685789501716
rainy season	Absent	-0.18909594640887972	0.45286637726877116
rainy season	Absent	-0.04889281051954619	0.48777923175904586
rainy season	Absent	-0.2450158504454123	0.43905064594177073
rainy season	Absent	0.14214543899528664	0.5354766450907128
rainy season	Absent	0.35509196994282954	0.587851821329511
rainy season	Absent	0.32091269819797896	0.5795466675755055
rainy season	Absent	0.24338277341260764	0.5605471114455736
rainy season	Absent	0.17119132981326501	0.542693616741067
rainy season	Absent	0.23717712318413398	0.5590178788312773
rainy season	Absent	0.43060002956407867	0.6060169408451765
rainy season	Absent	0.1679935212663387	0.5418998857050452
rainy season	Absent	0.04668446449479008	0.5116689968782162
rainy season	Absent	-0.13901028720038378	0.4653032830883724
rainy season	Absent	0.01935295628298206	0.504838088068139
rainy season	Absent	0.4184945712913989	0.6031229579363124
rainy season	Absent	0.14914164937789764	0.5372164533889735
rainy season	Absent	0.052812480091708136	0.5132000520795769
rainy season	Absent	-0.2571829556196966	0.4360563257586253
rainy season	Absent	-0.2874918062112751	0.4286180250185559
rainy season	Absent	-0.5591146713682249	0.36375233241708155
rainy season	Absent	-0.4869546878943313	0.3806112273034739
rainy season	Absent	-0.39664541816835497	0.4021185803746184
rainy season	Absent	-0.4113369837800971	0.3985915808916549
rainy season	Absent	-0.35808012289615787	0.4114243933676913
rainy season	Absent	-0.2785928846579515	0.43079878283878575
rainy season	Absent	-0.642061018980745	0.34478079195177386
rainy season	Absent	-1.383477706284668	0.20045104560737376
rainy season	Absent	-0.8126725599089022	0.30732128196861397
rainy season	Absent	-1.18556340192236	0.234053356641783
rainy season	Absent	-1.0516986990063366	0.2588990374225349
rainy season	Absent	-0.835049461537619	0.30257844789453875
rainy season	Absent	-0.7063519183119948	0.33040543340151174
rainy season	Absent	-0.8248888388740476	0.3047268816721205
rainy season	Absent	-0.6732786405859339	0.3377630875072078
rainy season	Absent	-1.0396725815027827	0.2612131744760659
rainy season	Absent	-1.013503748507248	0.26629472160755646
rainy season	Absent	-0.9090300807822005	0.28719835371646935
rainy season	Absent	-1.0751371264920833	0.25442737291324324
rainy season	Absent	-0.7592855570093909	0.31880139961037973
rainy season	Absent	-0.7174759896252407	0.3279490291775713
rainy season	Absent	-0.8137182058533717	0.3070987350382368
rainy season	Absent	-0.4116934118135083	0.3985061423597368
rainy season	Absent	-0.0026813513107654674	0.4993296625739326
rainy season	Absent	-0.21945574014043012	0.4453552006667268
rainy season	Absent	-0.32571096267129784	0.4192845764915734
rainy season	Absent	-0.0405881534402166	0.48985435442822584
rainy season	Absent	0.44344585922928786	0.6090798030250888
rainy season	Absent	0.3894388401459262	0.5961476041904735
rainy season	Absent	0.11688710279514147	0.5291885506520235
rainy season	Absent	0.576087433173545	0.6401666287372543
rainy season	Absent	0.5290392822456739	0.6292590119437547
rainy season	Absent	0.7764383093813405	0.6849119808826557
rainy season	Absent	0.10252721993933647	0.5256093754622547
rainy season	Absent	0.03322980599658182	0.508306687145701
rainy season	Absent	0.008386833111989012	0.5020966959880586
rainy season	Absent	0.12850932586971278	0.5320831900695423
rainy season	Absent	0.0017011933841272753	0.5004252982434619
rainy season	Absent	0.08213514129921323	0.5205222493869792
rainy season	Absent	-0.186179644716002	0.4535890727256949
rainy season	Absent	-0.37917471550738036	0.4063259610610585
rainy season	Absent	-0.03842422482268504	0.4903951255018276
rainy season	Absent	0.16380545991575268	0.5408600419785248
rainy season	Absent	0.5595359380716539	0.6363451585080221
rainy season	Absent	0.5846932203372432	0.6421465998006276
rainy season	Absent	0.9807366441441279	0.7272543581851063
rainy season	Absent	0.41327636630628156	0.6018732292151436
rainy season	Absent	0.3970604868022227	0.597981206050269
rainy season	Absent	0.5746157433053207	0.6398275502111768
rainy season	Absent	0.13523231955108816	0.5337566510430242
rainy season	Absent	0.012477364350811593	0.50311930061888
rainy season	Absent	-0.5335076736690834	0.36969915108000584
rainy season	Absent	-1.2747098854711099	0.2184520635256798
rainy season	Absent	-1.3354336619905824	0.20826199415929486
rainy season	Absent	-1.4886372827700276	0.18412635192095317
rainy season	Absent	-1.6313207105227379	0.16364951744104592
rainy season	Absent	-1.5527188732570516	0.17469392523599767
rainy season	Absent	-1.505409346560519	0.18162012449437492
rainy season	Absent	-1.4785540698703676	0.18564591784172851
rainy season	Absent	-1.8948523276312375	0.13069219942674706
rainy season	Absent	-1.6239859082670036	0.16465589803824876
rainy season	Absent	-1.7083564221318333	0.15337701690661487
rainy season	Absent	-1.0154735660116103	0.26591003225220233
rainy season	Absent	-1.1589889597611251	0.23885104497516757
rainy season	Absent	-1.2023328437036236	0.2310604765673229
rainy season	Absent	-1.291451490640903	0.21560723230127785
rainy season	Absent	-1.4397112543734256	0.1915900664581649
rainy season	Absent	-1.5697337538041654	0.17225435054656152
rainy season	Absent	-1.4065909357668107	0.19677231216196178
rainy season	Absent	-0.9216488192005253	0.2846220551750315
rainy season	Absent	-1.0948031043113564	0.2507149020008422
rainy season	Absent	-1.0024872896832078	0.26845267167797254
rainy season	Absent	-1.304299928530267	0.21344223548972935
rainy season	Absent	-1.7248185427000198	0.15125154552792877
rainy season	Absent	-1.7205993930894716	0.15179397415172088
rainy season	Absent	-1.469391173481524	0.18703517023734478
rainy season	Absent	-1.5612920759093123	0.17346132071166695
rainy season	Absent	-1.4143684663452192	0.19554594875150624
rainy season	Absent	-1.1356825894259939	0.24311392438788804
rainy season	Absent	-1.1725139929734574	0.23640086888248285
rainy season	Absent	-1.1779692067104062	0.23541753472057098
rainy season	Absent	-1.7718752688649961	0.14530927593148796
rainy season	Absent	-1.6391090672061668	0.16258632841302115
rainy season	Absent	-1.481650153891539	0.18517830266892
rainy season	Absent	-1.3855782529836789	0.20011460191710603
rainy season	Absent	-1.3158702083942746	0.21150620374724433
rainy season	Absent	-1.4720689824072557	0.18662834250486265
rainy season	Absent	-1.4103300473938523	0.19618200444658343
rainy season	Absent	-1.0880575103504466	0.2519842383125769
rainy season	Absent	-1.604412716763227	0.16736578009924027
rainy season	Absent	-1.2662480269482528	0.21990020449513692
rainy season	Absent	-1.0461715890640846	0.25996093818476274
rainy season	Absent	-0.5165034402507258	0.3736702091223979
rainy season	Absent	-0.23628305121772242	0.4412025366251095
rainy season	Absent	-0.1809837304442068	0.454877167150928
rainy season	Absent	-0.6051185483769304	0.35317352554394715
rainy season	Absent	-0.7850497331592259	0.31323257476251737
rainy season	Absent	-0.6533589623262804	0.3422330025446824
rainy season	Absent	-0.6363426783013233	0.3460737492259381
rainy season	Absent	-1.185084499358865	0.23413922157984582
rainy season	Absent	-1.0826484087039483	0.2530051571647249
rainy season	Absent	-1.2816743756006428	0.21726534260057523
rainy season	Absent	-1.4711807411355342	0.18676321346729258
rainy season	Absent	-1.2881659328037172	0.2161634075025705
rainy season	Absent	-1.211423732222632	0.22944923489038926
rainy season	Absent	-1.7332527730724399	0.1501719871297153
rainy season	Absent	-1.9217440326850332	0.12766721021695243
rainy season	Absent	-1.439457437886398	0.19162938147389227
rainy season	Absent	-1.3937955904010406	0.19880250373832134
rainy season	Absent	-1.2065447132950573	0.23031299504721858
rainy season	Absent	-0.8381041893657455	0.30193421379569935
rainy season	Absent	-1.01677602727444	0.2656558668851549
rainy season	Absent	-0.8743118749271566	0.29435788330144724
rainy season	Absent	-0.9882341089602362	0.2712610152653469
rainy season	Absent	-0.9775909620722533	0.27337005087523547
rainy season	Absent	-0.7114327486345572	0.3292823324443857
rainy season	Absent	-1.005790345478267	0.26780449463246797
rainy season	Absent	-1.2276224338147141	0.22659782631009925
rainy season	Absent	-1.0683518605643547	0.25571664105324926
rainy season	Absent	-1.156246857317738	0.23934991948380127
rainy season	Absent	-1.1407672572572913	0.242179519492553
rainy season	Absent	-1.1449799255858606	0.2414072143248496
rainy season	Absent	-1.279507258236559	0.21763411079963493
rainy season	Absent	-1.1846815303908789	0.23421148892927085
rainy season	Absent	-1.359932854921933	0.20425121533527582
rainy season	Absent	-1.035473624689839	0.2620243048317535
rainy season	Absent	-0.9614901887048143	0.27657993349543925
rainy season	Absent	-1.3607265435932614	0.20412224528742148
rainy season	Absent	-0.768483340694569	0.316807281409264
rainy season	Absent	-0.8349517472146194	0.30259906843101414
rainy season	Absent	-0.9241295307107668	0.28411722168403025
rainy season	Absent	-0.8256670846320217	0.30456202104363544
rainy season	Absent	-1.1647732213327024	0.237801048149928
rainy season	Absent	-1.3958133835958062	0.19848130481954385
rainy season	Absent	-1.8707300140867362	0.13345727641647068
rainy season	Absent	-2.3717547281469376	0.08535205322378245
rainy season	Absent	-2.6795831115522692	0.06418891380181246
rainy season	Absent	-2.676342074140292	0.06438387390314426
rainy season	Absent	-2.2199017120819393	0.09797749043429406
rainy season	Absent	-1.6243835352822298	0.16460121398793984
rainy season	Absent	-1.4079821871551963	0.19655251350996364
rainy season	Absent	-1.4576015710966876	0.18883443278352147
rainy season	Absent	-1.5151954218254708	0.18017010786271476
rainy season	Absent	-1.5747200291850083	0.17154455493468165
rainy season	Absent	-1.634332077407197	0.16323777397134295
rainy season	Absent	-1.461098673117789	0.1882993435376174
rainy season	Absent	-0.8779008589889172	0.2936129612716271
rainy season	Absent	-0.8755781485136882	0.2940949324508323
rainy season	Absent	-0.5868237472381912	0.35736396557646044
rainy season	Absent	-0.8663884269732719	0.29600635051285407
rainy season	Absent	-1.0626781336554938	0.25679799261069386
rainy season	Absent	-1.113530848685909	0.24721321538621283
rainy season	Absent	-1.1230335051264992	0.24544903313002608
rainy season	Absent	-0.9222539651121413	0.284498856060318
rainy season	Absent	-0.6779285350842865	0.33672378880254705
rainy season	Absent	-0.37171022541847687	0.40812783554106324
rainy season	Absent	-0.2612619154547331	0.4350535267683215
rainy season	Absent	-0.45868106375400175	0.3872987587996015
rainy season	Absent	-0.41929492153258985	0.3966854815241139
rainy season	Absent	-0.7043932612884649	0.3308389059944524
rainy season	Absent	-0.7620152150594117	0.31820890120081324
rainy season	Absent	-1.1144543253092218	0.24704139757826052
rainy season	Absent	-0.9056591494265852	0.2878889302013634
rainy season	Absent	-0.9772358904542202	0.27344058757418443
rainy season	Absent	-0.8128794253602427	0.3072772472592607
rainy season	Absent	-1.170272663502034	0.23680570259971054
rainy season	Absent	-0.9463519942535481	0.2796190568427091
rainy season	Absent	-1.1179636668392083	0.24638919777191887
rainy season	Absent	-1.4483913003492481	0.1902492699286216
rainy season	Absent	-1.0404254609474441	0.26106790928171797
rainy season	Absent	-1.4921965165918323	0.18359227116811244
rainy season	Absent	-1.4102490144693074	0.19619478321787592
rainy season	Absent	-1.0781407291192533	0.2538580276402839
rainy season	Absent	-1.218143536563722	0.22826331865368388
rainy season	Absent	-1.350688310676352	0.2057578642109287
rainy season	Absent	-0.9081787699866907	0.2873726617641902
rainy season	Absent	-0.8657088251620004	0.29614799004818937
rainy season	Absent	-1.3242448996530851	0.2101129197337974
rainy season	Absent	-1.706909783448324	0.1535649607767094
rainy season	Absent	-1.5156423182008507	0.1801041067521558
rainy season	Absent	-1.790518224971218	0.1430091993371629
rainy season	Absent	-1.2637548356027832	0.220328195434502
rainy season	Absent	-0.9332216275237437	0.28227157345573517
rainy season	Absent	-0.7162298308409789	0.3282237395219485
rainy season	Absent	-0.69441169104832845	0.3330523902492629
rainy season	Absent	-0.947478596302332	0.27939217922209475
rainy season	Absent	-0.7954834134519642	0.3109924885813745
rainy season	Absent	-0.7795774546738192	0.31441096139809277
rainy season	Absent	-0.47529408202530954	0.38336397326911603
rainy season	Absent	-0.393057739362225	0.40298142942107945
rainy season	Absent	-0.6957268543762196	0.33276031916798277
rainy season	Absent	-0.31114110054768795	0.4228362336327462
rainy season	Absent	-0.23272849783704785	0.4420790686467318
rainy season	Absent	0.022725632445069754	0.5056811636082242
rainy season	Absent	-0.8136322507664357	0.3071170256472587
rainy season	Absent	-1.0418932459442751	0.26078485605869584
rainy season	Absent	-1.2303339357952943	0.2261229845004327
rainy season	Absent	-1.1651183299183139	0.2377385022889864
rainy season	Absent	-0.9348145411986805	0.28194897012772524
rainy season	Absent	-0.8121438508328795	0.30743384233045695
rainy season	Absent	-0.9604764477467294	0.27678281224059775
rainy season	Absent	-0.8292666732285382	0.30380015058925725
rainy season	Absent	-1.2207567424773975	0.22780330537219043
rainy season	Absent	-0.7543795760663112	0.3198677629157813
rainy season	Absent	-0.51527522338276055	0.37395770653308724
rainy season	Absent	-0.7030933829881434	0.3311267421850197
rainy season	Absent	-0.6878591798380189	0.33450947844019546
rainy season	Absent	-0.6999025385772044	0.3318338366381077
rainy season	Absent	-0.7692809701482923	0.31663466738052776
rainy season	Absent	-0.7347419765936534	0.32415499709894063
rainy season	Absent	-1.0950037845060248	0.25067720471956273
rainy season	Absent	-1.1864481210306561	0.23389478825864649
rainy season	Absent	-0.8514134806042801	0.2991364317971148
rainy season	Absent	-1.1088331945652603	0.24808848114870372
rainy season	Absent	-1.3085357502356827	0.2127319692439673
rainy season	Absent	-1.220907848248363	0.22777672560654488
rainy season	Absent	-1.7450793240365268	0.14866891454094505
rainy season	Absent	-2.2971975201167227	0.09135532729468167
rainy season	Absent	-1.9852942359789232	0.12075559978992871
rainy season	Absent	-1.829463221627503	0.13830223116781828
rainy season	Absent	-1.8495384919116957	0.1359270924507043
rainy season	Absent	-1.4581605140446552	0.18874883103464665
rainy season	Absent	-1.086166210893632	0.25234089309921126
rainy season	Absent	-1.4157186207285086	0.19533364633068342
rainy season	Absent	-1.2888234215066159	0.21605202551815206
rainy season	Absent	-1.4306480317526262	0.19299773346121066
rainy season	Absent	-0.9048058445379754	0.2880638969504433
rainy season	Absent	-0.9860355630179214	0.2716958389732604
rainy season	Absent	-0.9468664572505175	0.279515439159122
rainy season	Absent	-1.0541591386374969	0.25842723218844216
rainy season	Absent	-1.0023850802111431	0.268472744645499
rainy season	Absent	-0.7630009237523501	0.31799508806315785
rainy season	Absent	-0.6975859893613681	0.33234766219680556
rainy season	Absent	-0.8084421881370066	0.30822255527178627
rainy season	Absent	-0.5077590712804916	0.37571899828109506
rainy season	Absent	-0.5221859741794784	0.37234122204754533
rainy season	Absent	-1.0139559354493561	0.26620638182661255
rainy season	Absent	-1.3185711213588878	0.21105611987865455
rainy season	Absent	-1.7449232904079555	0.14868866424889174
rainy season	Absent	-1.6361641847168493	0.16298767860460217
rainy season	Absent	-1.0557925775792452	0.25811431924947015
rainy season	Absent	-1.1101730180990668	0.24783863404568876
rainy season	Absent	-0.8130439236168996	0.30724223360922154
rainy season	Absent	-0.6918437065368734	0.33362305712756807
rainy season	Absent	-0.8478785414392287	0.29987807114285625
rainy season	Absent	-0.3851448668632513	0.4048866194832116
rainy season	Absent	-0.4807312362836952	0.3820794693042592
rainy season	Absent	-0.6387047878524608	0.34553938252556665
rainy season	Absent	-0.9998962279102969	0.26896182469036906
rainy season	Absent	-0.9869881291489339	0.2715073888422664
rainy season	Absent	-0.5959687525628983	0.35526652026959493
rainy season	Absent	-0.39381493185324135	0.40279927184098074
rainy season	Absent	-0.3221719685765203	0.42014651385497476
rainy season	Absent	-0.21823862194920984	0.44565586579364813
rainy season	Absent	-0.5498823842272478	0.36589169717792114
rainy season	Absent	-0.6551267103187709	0.3418351766004331
rainy season	Absent	-0.5444758112396053	0.36714701013754103
rainy season	Absent	-0.5472984755957672	0.3664914101247651
rainy season	Absent	-0.6734708314979355	0.3377200997413065
rainy season	Absent	-0.9338193332765481	0.28215049741799053
rainy season	Absent	-0.8583952082372663	0.2976747416547601
rainy season	Absent	-1.1229860665038367	0.24545781904955286
rainy season	Absent	-1.0216592499972985	0.26470432478260725
rainy season	Absent	-1.0962088995938348	0.2504509061601146
rainy season	Absent	-1.069482932072865	0.25550142863044895
rainy season	Absent	-0.7760685895544197	0.3151678129050698
rainy season	Absent	-0.6720294021789976	0.33804257274262095
rainy season	Absent	-0.47925094379640243	0.382429019539232
rainy season	Absent	-0.7687242791249038	0.31675513489421936
rainy season	Absent	-0.7175082374221182	0.3279419218521242
rainy season	Absent	-0.6864390774092488	0.33482568580194366
rainy season	Absent	-0.5017427233829999	0.37713120982119225
rainy season	Absent	-0.5860371575171672	0.35754463006922843
rainy season	Absent	-0.6327715708049265	0.346882358434871
rainy season	Absent	-0.6467973792692427	0.3437116030588873
rainy season	Absent	-0.8022386611478337	0.30954685131735205
rainy season	Absent	-0.8058306099782439	0.3087796783674244
rainy season	Absent	-0.4374132333842529	0.39235751627135523
rainy season	Absent	-0.32705962459191384	0.4189562333087997
rainy season	Absent	-0.10492322855041772	0.47379323072557983
rainy season	Absent	0.12230397868193854	0.5305379379477247
rainy season	Absent	-0.457983509248169	0.3874643003962199
rainy season	Absent	-0.44483432693826275	0.39058965071220136
rainy season	Absent	-0.18210761231538175	0.45459849914669426
rainy season	Absent	-0.45578137662483387	0.3879870744616411
rainy season	Absent	-0.6788847403057485	0.3365102624412115
rainy season	Absent	-0.784646398309345	0.3133193458553386
rainy season	Absent	-0.9620285268175204	0.27647223389195397
rainy season	Absent	-0.9040707963214085	0.288214666389256
rainy season	Absent	-1.4808152287603153	0.1853043153821877
rainy season	Absent	-1.484698140012962	0.1847188415178445
rainy season	Absent	-0.9703563464240061	0.2748094805073038
rainy season	Absent	-1.0516109451898532	0.2589158751321312
rainy season	Absent	-1.5572060834288886	0.17404792147840895
rainy season	Absent	-1.5789717274190502	0.17094115979545202
rainy season	Absent	-1.4653763549511591	0.1876464026916139
rainy season	Absent	-1.1768106143269705	0.23562614077660862
rainy season	Absent	-0.7078389053993033	0.33007653882655197
rainy season	Absent	-0.7693691216860957	0.31661559370990516
rainy season	Absent	-0.7547186937977393	0.31979399155427796
rainy season	Absent	-0.6284014796149721	0.3478730857479092
rainy season	Absent	-0.8512599400359331	0.29916862315760473
rainy season	Absent	-1.4974390350379534	0.18280779333409528
rainy season	Absent	-2.0782020082253947	0.11123359319401739
rainy season	Absent	-2.037383966981679	0.11533338157924371
rainy season	Absent	-2.3382451389032526	0.08800465790419755
rainy season	Absent	-2.286678857506083	0.09223223777241082
rainy season	Absent	-2.0352629741627632	0.1155499664796458
rainy season	Absent	-1.6527308739143725	0.1607402056579679
rainy season	Absent	-1.3071038272633295	0.21297188216617588
rainy season	Absent	-1.176122661589159	0.23575006804522136
rainy season	Absent	-1.315908072596629	0.2114998891528551
rainy season	Absent	-1.0251990064138061	0.2640159350179256
rainy season	Absent	-0.8043138410787887	0.30910350347601934
rainy season	Absent	-1.0078453323121748	0.2674017343532803
rainy season	Absent	-0.9750107764179987	0.27388287561647845
rainy season	Absent	-1.1194352571093706	0.24611605258354627
rainy season	Absent	-1.033948041816651	0.26231941016374155
rainy season	Absent	-0.8821213231806954	0.29273838156943965
rainy season	Absent	-1.2767321757368646	0.21810699296374206
rainy season	Absent	-1.2149346516519048	0.2288290860233466
rainy season	Absent	-1.4156674124310498	0.1953416952951812
rainy season	Absent	-1.3456455618506753	0.20658318096571543
rainy season	Absent	-1.9885494494340348	0.12041040823343843
rainy season	Absent	-1.4142375780826402	0.19556653930755816
rainy season	Absent	-1.4480984909808856	0.19029438261643675
rainy season	Absent	-1.4808416560117088	0.1853003257823881
rainy season	Absent	-0.990859696988512	0.2707423048452037
rainy season	Absent	-1.3234212856757008	0.21024964385930775
rainy season	Absent	-1.0074524806270002	0.26747870026299003
rainy season	Absent	-0.9937614687629813	0.270169757678488
rainy season	Absent	-0.6030044844207534	0.3536566162851839
rainy season	Absent	-0.8767742012109677	0.2938466893645775
rainy season	Absent	-0.9511004575839103	0.2786635649277997
rainy season	Absent	-0.9865057058949729	0.27160281839855116
rainy season	Absent	-0.6607069531704011	0.34058082220991176
rainy season	Absent	-0.5698109072721842	0.3612804581560377
rainy season	Absent	-0.07719058657905506	0.48071192955276365
rainy season	Absent	0.16317410047675907	0.5407032521609704
rainy season	Absent	-0.41165467717122317	0.3985154270511363
rainy season	Absent	-0.9767060202155547	0.27354586997207414
rainy season	Absent	-0.9913285340598076	0.27064974717778517
rainy season	Absent	-1.282276249968608	0.2171630045933929
rainy season	Absent	-1.341956775362122	0.20718845173734687
rainy season	Absent	-1.9974703240153373	0.11946877772888378
rainy season	Absent	-2.447301559231766	0.07963610501717983
rainy season	Absent	-2.6495587254300506	0.06601621242051078
rainy season	Absent	-2.3309910442064194	0.08858861304875851
rainy season	Absent	-1.8056744666390057	0.14116171863106836
rainy season	Absent	-1.8894788869341284	0.1313038978347073
rainy season	Absent	-1.3283139713182501	0.2094383908844819
rainy season	Absent	-1.3028738846075472	0.21368174420435618
rainy season	Absent	-0.9756278885680927	0.2737601670042606
rainy season	Absent	-1.1013147884958576	0.24949362371094921
rainy season	Absent	-1.326333728669556	0.2097664561401739
rainy season	Absent	-1.325938786847688	0.20983193097408848
rainy season	Absent	-1.3616595069685928	0.20397072129694538
rainy season	Absent	-1.2771400872794647	0.21803743722424718
rainy season	Absent	-1.6896209289475612	0.15582569815980385
rainy season	Absent	-1.660717622366618	0.15966568819884835
rainy season	Absent	-1.8471429122382412	0.1362087009570597
rainy season	Absent	-1.8661836724932022	0.13398392130836112
rainy season	Absent	-1.386761695116491	0.19992523704368598
rainy season	Absent	-1.4383504878728859	0.19180091493691115
rainy season	Absent	-0.9973375059445699	0.2694652214016851
rainy season	Absent	-1.0722759274883016	0.2549705066924996
rainy season	Absent	-1.1978746284737092	0.2318535240431729
rainy season	Absent	-1.2159965655668743	0.22864174792976097
rainy season	Absent	-1.432149377908342	0.19276400715772757
rainy season	Absent	-1.4006975774927244	0.19770543976220037
rainy season	Absent	-1.9809497412971904	0.12121763132747569
rainy season	Absent	-1.0581018781610014	0.25767235531029525
rainy season	Absent	-0.7541519805117928	0.3199172788995062
rainy season	Absent	-0.8462842224214253	0.3002129071167313
rainy season	Absent	-0.2052394520193257	0.44886949296914247
rainy season	Absent	-0.36499529448623547	0.4097508861218233
rainy season	Absent	-0.6013793859819176	0.3540281754428285
rainy season	Absent	-0.7748797755121339	0.31542445939894087
rainy season	Absent	-0.8411726810643149	0.30128786130762036
rainy season	Absent	-0.6368167337518106	0.3459664751266566
rainy season	Absent	-0.8738085548870274	0.2944624393910294
rainy season	Absent	-0.7145988303171553	0.3285834642873181
rainy season	Absent	-0.8761441523513915	0.2939774419935598
rainy season	Absent	-0.6536163556482684	0.34217506319661783
rainy season	Absent	-0.39262746548040384	0.4030849522142038
rainy season	Absent	-0.2750338123849849	0.43167172126803827
rainy season	Absent	-0.5542085444352074	0.3648885468431423
rainy season	Absent	-0.5714257975397892	0.3609078946437426
rainy season	Absent	-0.5723463948390416	0.36069558296036003
rainy season	Absent	-0.3668416478654184	0.40930441066921047
rainy season	Absent	0.042499435102342775	0.510623259844301
rainy season	Absent	-0.13703572333393654	0.46579458045184385
rainy season	Absent	-0.08174467333280439	0.4795752039337548
rainy season	Absent	-0.13929591770952307	0.46523222002559994
rainy season	Absent	-0.0464677795523486	0.4883851449890688
rainy season	Absent	0.06635864221009097	0.5165835755601387
rainy season	Absent	0.7834235078515965	0.6864174888097884
rainy season	Absent	0.45766768168084204	0.612460739778267
rainy season	Absent	0.11511171965248779	0.5287461946351021
rainy season	Absent	-0.513779665690749	0.3743079024878093
rainy season	Absent	-0.29100914455237525	0.4277568297431514
rainy season	Absent	-0.16038996897650493	0.4599882460071604
rainy season	Absent	-0.6699253401969585	0.33851355857754656
rainy season	Absent	-1.2841259503840332	0.21684871405579742
rainy season	Absent	-1.1864886871460958	0.23388751937536
rainy season	Absent	-1.0170352047618128	0.26560530887916295
rainy season	Absent	-0.8711177374031269	0.29502177733613066
rainy season	Absent	-1.011177228976042	0.2667495283633308
rainy season	Absent	-1.1224262069992548	0.24556152444050838
rainy season	Absent	-0.8860089937403003	0.29193411712617334
rainy season	Absent	-0.7540494685731626	0.3199395828556121
rainy season	Absent	-0.8190698602353974	0.30596113841080697
rainy season	Absent	-1.003151072907527	0.26832233409268536
rainy season	Absent	-1.1952323136853087	0.2323244470029729
rainy season	Absent	-1.223736494241149	0.22727956552175316
rainy season	Absent	-1.1479809279237596	0.24085806802363674
rainy season	Absent	-1.1704313019009986	0.23677703327537167
rainy season	Absent	-0.9986384204788935	0.2692092083575569
rainy season	Absent	-0.8485646219566687	0.2997340474856614
rainy season	Absent	-0.26972015211803824	0.432975798571094
rainy season	Absent	-0.27548099639087986	0.43156201641242964
rainy season	Absent	-0.136692597950556	0.46587996133856613
rainy season	Absent	0.17909574236206394	0.5446546401576099
rainy season	Absent	0.4948568080026681	0.6212499029194855
rainy season	Absent	0.2989712994937813	0.57419102318570725
rainy season	Absent	0.00539160020367585	0.5013478967857133
rainy season	Absent	0.08753108112151758	0.5218688093928662
rainy season	Absent	0.053880867838953794	0.5134669590695209
rainy season	Absent	0.062182826251063944	0.5155406992786012
rainy season	Absent	0.016111586751276108	0.5040278095588789
rainy season	Absent	-0.15632334851433305	0.4609985537029679
rainy season	Absent	-0.24469056343454926	0.43913076089822506
rainy season	Absent	-0.23774253509140392	0.44084274223849196
rainy season	Absent	-0.7676634184607319	0.3169847723782353
rainy season	Absent	-1.269394812466789	0.2193608678150672
rainy season	Absent	-1.173711915177035	0.23618469364702602
rainy season	Absent	-1.2359705899423585	0.22513814156932097
rainy season	Absent	-1.2751358716965522	0.2183793432967273
rainy season	Absent	-1.5266385760258436	0.17848603468230126
rainy season	Absent	-1.8318399720160743	0.1380192260191245
rainy season	Absent	-1.6234045008268567	0.16473588292949304
rainy season	Absent	-1.8953159508120418	0.1306395354046197
rainy season	Absent	-1.9412388893822679	0.12551181465324276
rainy season	Absent	-1.8076694484283797	0.1409200299378805
rainy season	Absent	-2.0225674905579147	0.11685376774755007
rainy season	Absent	-2.0003159174684235	0.1191697567044946
rainy season	Absent	-1.6930254201866637	0.1553783821635646
rainy season	Absent	-2.008637788726344	0.11829898849266286
rainy season	Absent	-1.722904602115331	0.15149741075920056
rainy season	Absent	-1.4101398211840799	0.19621200383120693
rainy season	Absent	-1.219807057004584	0.22797040673885485
rainy season	Absent	-1.0868503595515717	0.2522118400866102
rainy season	Absent	-0.7986861214690233	0.3103066403586488
rainy season	Absent	-0.8502768025385286	0.2993747951004115
rainy season	Absent	-0.3183309322168423	0.421082566227423
rainy season	Absent	-0.2247629961195292	0.4440446175890176
rainy season	Absent	-0.33341689995072976	0.41740947176731336
rainy season	Absent	-0.3567450988628868	0.41174771344536276
rainy season	Absent	-0.12113728630761345	0.46975265744909983
rainy season	Absent	0.0024447679062165606	0.5006111916721354
rainy season	Absent	-0.3458109926198504	0.4143986116904003
rainy season	Absent	-0.4836622638769402	0.381387708669271
rainy season	Absent	-1.1392136963320065	0.24246475654535204
rainy season	Absent	-0.9249501540546177	0.28395034087960835
rainy season	Absent	-0.8897014415803187	0.29117144325331895
rainy season	Absent	-0.6959284018321398	0.33271557091560666
rainy season	Absent	-0.6085010363675615	0.35240120756781496
rainy season	Absent	-0.6840024106794745	0.33536859223009335
rainy season	Absent	-0.8206695425199316	0.30562155308491507
rainy season	Absent	-1.0755348037285035	0.25435194326117605
rainy season	Absent	-1.6046181006002416	0.16733716089760378
rainy season	Absent	-1.5900370876067307	0.16937867903162832
rainy season	Absent	-1.5856406344352285	0.16999811340328144
rainy season	Absent	-1.714906504150811	0.1525284020683097
rainy season	Absent	-1.4095924364616945	0.19629834779356028
rainy season	Absent	-1.2348111927903354	0.22534046396633362
rainy season	Absent	-1.21880834804679	0.22814622716794292
rainy season	Absent	-1.045966836156787	0.2600003307407197
rainy season	Absent	-0.8899851897883349	0.2911128837511225
rainy season	Absent	-0.8324855193138037	0.30311977682396446
rainy season	Absent	-0.6896680896430287	0.3341069124265818
rainy season	Absent	-0.756635087898423	0.31937727044530567
rainy season	Absent	-0.7080500106618823	0.3300298596352348
rainy season	Absent	-0.41506447564514193	0.39769837887592957
rainy season	Absent	-0.7245855442342565	0.326384015192213
rainy season	Absent	-0.5517155359966448	0.3654664831918149
rainy season	Absent	-0.6830667285299059	0.3355771846228581
rainy season	Absent	-0.4961986244027443	0.3784344211528687
rainy season	Absent	-0.810126443362319	0.30786355203867977
rainy season	Absent	-0.7468743507599687	0.3215027452342554
rainy season	Absent	-0.4841406012866196	0.38127486039117914
rainy season	Absent	-0.7276391634150171	0.32571301040362444
rainy season	Absent	-0.7616847324986544	0.3182806043593303
rainy season	Absent	-1.1250759408748943	0.2450709629490382
rainy season	Absent	-0.8658225844407521	0.29612427811826564
rainy season	Absent	-1.3889552400928207	0.19957459919734272
rainy season	Absent	-1.2937524178509792	0.21521835239911216
rainy season	Absent	-0.9275650223255133	0.283418979699164
rainy season	Absent	-0.48032422199234404	0.38217556785194334
rainy season	Absent	-1.0493525310037422	0.25934945201810417
rainy season	Absent	-1.319232799067648	0.2109459640388935
rainy season	Absent	-1.0837046071621796	0.25280559455068363
rainy season	Absent	-0.9242910849768815	0.284084363560548
rainy season	Absent	-1.1529063688107124	0.23995862338239476
rainy season	Absent	-0.8493597312136456	0.2995671857611933
rainy season	Absent	-0.8727482001674766	0.2946827806565252
rainy season	Absent	-0.9135662888506271	0.28627061894294603
rainy season	Absent	-1.3766119778542798	0.20155368218848946
rainy season	Absent	-1.0542473582741856	0.2584103259083941
rainy season	Absent	-0.9803270588466595	0.27282689285533934
rainy season	Absent	-0.8642355493073957	0.29645517829027224
rainy season	Absent	-0.85226467601863	0.2989580059379802
rainy season	Absent	-1.1384398494759238	0.24260692165509032
rainy season	Absent	-1.5128552409733151	0.18051603201444846
rainy season	Absent	-1.584230600167702	0.1701971600689301
rainy season	Absent	-1.2406606367059971	0.2243210132848169
rainy season	Absent	-1.0164455567066626	0.265720341010385
rainy season	Absent	-1.5402782981964265	0.1764948220530456
rainy season	Absent	-1.4874839222520253	0.1842996772911088
rainy season	Absent	-1.192044529549818	0.23289347272380945
rainy season	Absent	-2.060319122169925	0.11301383676946745
rainy season	Absent	-2.3357141396693195	0.08820800742909764
rainy season	Absent	-2.060869648023136	0.11295866287280053
rainy season	Absent	-2.084598572786214	0.11060279526567318
rainy season	Absent	-2.045992116389216	0.11445798247163799
rainy season	Absent	-1.7538703232376276	0.1475597018222906
rainy season	Absent	-1.2463719089247647	0.2233288105557085
rainy season	Absent	-1.3251291762678865	0.20996619796062854
rainy season	Absent	-1.2104508271355219	0.22962129200675738
rainy season	Absent	-1.0270763868808581	0.26365130001576353
rainy season	Absent	-0.9647193904231146	0.2759342899702643
rainy season	Absent	-1.4192327631834274	0.19478189029719342
rainy season	Absent	-1.504034295093408	0.18182459372670648
rainy season	Absent	-1.2546470802250518	0.22189674372142357
rainy season	Absent	-1.287995706530146	0.21619225148929616
rainy season	Absent	-0.780914967569881	0.31412272311201217
rainy season	Absent	-0.3810822729170935	0.4058658925406777
rainy season	Absent	0.18861138386424914	0.547013555848869
rainy season	Absent	-0.3043665184194526	0.42449040002332844
rainy season	Absent	-0.5271787756654458	0.37117513383927053
rainy season	Absent	-0.531731887363998	0.370113043464043
rainy season	Absent	-1.2117590710400497	0.22938995160082568
rainy season	Absent	-0.8950863741441417	0.29006129468347147
rainy season	Absent	-1.144531880169549	0.2414892742856265
rainy season	Absent	-1.196724803531914	0.23205836808855265
rainy season	Absent	-1.1766319240916499	0.2356583255631429
rainy season	Absent	-1.3660972939870173	0.20325111914672123
rainy season	Absent	-1.4994480476568715	0.18250785997033042
rainy season	Absent	-1.229179930682896	0.2263249892703138
rainy season	Absent	-1.27246900040832	0.21883489290752675
rainy season	Absent	-1.2499761019046178	0.22270427572743431
rainy season	Absent	-1.5510671898521158	0.17493218623685738
rainy season	Absent	-1.3494525783218405	0.20595988295609738
rainy season	Absent	-1.3681162861756113	0.2029243592302111
rainy season	Absent	-1.1129133610183521	0.24732814706214717
rainy season	Absent	-0.9475030511207055	0.2793872557065322
rainy season	Absent	-1.1725624155222956	0.23639212797353318
rainy season	Absent	-1.3822313617920259	0.2006508723452476
rainy season	Absent	-1.2985151999980469	0.2144150124204555
rainy season	Absent	-0.631193189023715	0.34724003506847406
rainy season	Absent	-0.3968098175057735	0.40207905624898016
rainy season	Absent	-0.5367710385029655	0.36893904018366286
rainy season	Absent	-0.3689234347415363	0.4088011832790577
rainy season	Absent	-0.019440909501118042	0.4951399256954262
rainy season	Absent	0.04700284883132183	0.5117485493131633
rainy season	Absent	0.8164617314763858	0.6934847481527922
rainy season	Absent	0.4457944349812381	0.6096388591841021
rainy season	Absent	0.08710661030814104	0.5217628937089014
rainy season	Absent	-0.20231348110383574	0.44959344403933044
rainy season	Absent	-0.09190779302604857	0.47703921203100996
rainy season	Absent	-0.5528056489206215	0.365213722299965
rainy season	Absent	0.019351932398853466	0.5048378321210718
rainy season	Absent	0.058399459110537566	0.5145957167929257
rainy season	Absent	0.3075457949781588	0.5762861047697976
rainy season	Absent	-0.1075755300284742	0.4731320232898018
rainy season	Absent	0.005201413120752285	0.5013003503484739
rainy season	Absent	-0.0114253090366494	0.4971437038119614
rainy season	Absent	-0.2204833217990727	0.44510138794090953
rainy season	Absent	-0.3813435750079718	0.40580288402614034
rainy season	Absent	-0.43028458703329564	0.3940583768604229
rainy season	Absent	-0.5362095979968282	0.36906976607631425
rainy season	Absent	-0.5725587285783941	0.36064662146316057
rainy season	Absent	-0.6116825419966136	0.35167548294705697
rainy season	Absent	-0.19436767058069893	0.45156048528077786
rainy season	Absent	-0.3075692759234955	0.42370816165313885
rainy season	Absent	-0.5389607934115597	0.3684293612993537
rainy season	Absent	-0.7009317154733926	0.3316056868976927
rainy season	Absent	-0.9139842465629122	0.28618522955602577
rainy season	Absent	-0.336394683474925	0.41668551651153535
rainy season	Absent	-0.07337728458329307	0.4816639052556664
rainy season	Absent	-0.31425617506394854	0.4220761962317335
rainy season	Absent	-0.21175578430190933	0.4472579883622476
rainy season	Absent	-0.5021837126308055	0.3770276256233471
rainy season	Absent	-0.23179968442641474	0.4423081682928846
rainy season	Absent	-0.40197040526131134	0.4008390210422574
rainy season	Absent	-0.7554092266001031	0.319643801553137
rainy season	Absent	-0.902431999766017	0.28855097719024064
rainy season	Absent	-0.8553369555723125	0.298314509052908
rainy season	Absent	-0.9567499986935496	0.2775293709070635
rainy season	Absent	-1.51596989569357	0.18005573956070642
rainy season	Absent	-1.8652773842783694	0.13408911483826005
rainy season	Absent	-1.422923699232868	0.1942036489228753
rainy season	Absent	-0.9683619105143194	0.27520712856697943
rainy season	Absent	-0.8267070309185136	0.30434180104259567
rainy season	Absent	-1.101197977987424	0.24951549671631057
rainy season	Absent	-0.9994553771450294	0.2690485141962893
rainy season	Absent	-1.119459358796933	0.24611158071291067
rainy season	Absent	-1.1888977143573616	0.23345613664393375
rainy season	Absent	-1.0364513709609444	0.2618352844089927
rainy season	Absent	-1.598277554793956	0.16822248803129988
rainy season	Absent	-1.45870390922834	0.1886656389641394
rainy season	Absent	-1.5921546082087126	0.16908097456108628
rainy season	Absent	-1.6721265217929449	0.15814086418643583
rainy season	Absent	-1.140451497028396	0.2422374752429089
rainy season	Absent	-1.3185651868851536	0.21105710803808136
rainy season	Absent	-0.8634970191142075	0.29660923631911934
rainy season	Absent	-1.2611095509437882	0.22078294833871573
rainy season	Absent	-1.2495477669439954	0.22277843234913902
rainy season	Absent	-1.2526114820806895	0.2222484061610857
rainy season	Absent	-1.4521669789285425	0.18966828986625892
rainy season	Absent	-2.0883144458529355	0.11023779407098677
rainy season	Absent	-1.7375348685092569	0.14962632279975693
rainy season	Absent	-1.5359943339006512	0.17711833543659578
rainy season	Absent	-1.3603760739742272	0.20417918720808673
rainy season	Absent	-1.1490886433832026	0.2406555854263646
rainy season	Absent	-1.3519496648678415	0.20555180823793778
rainy season	Absent	-1.460862975468286	0.1883353708495862
rainy season	Absent	-1.5113437319207157	0.18073973752528427
rainy season	Absent	-1.8529632115595045	0.13552535727941833
rainy season	Absent	-1.9676843434983822	0.12263782870199412
rainy season	Absent	-1.8970731024282295	0.13044010018184674
rainy season	Absent	-1.4782122930392756	0.18569759373098807
rainy season	Absent	-1.487674096711361	0.18427108945232096
rainy season	Absent	-1.426124497335731	0.19370325074868439
rainy season	Absent	-1.5668986134000997	0.1726589684752773
rainy season	Absent	-1.521581828602895	0.17922870519991885
rainy season	Absent	-1.506043884548314	0.18152582946640483
rainy season	Absent	-1.9549306979678729	0.124016710310007
rainy season	Absent	-2.2954063988003974	0.09150411629963864
rainy season	Absent	-2.643983832625506	0.06636078232763051
rainy season	Absent	-2.0774777215300726	0.11130521683444651
rainy season	Absent	-1.8025242749040333	0.14154406429365676
rainy season	Absent	-1.3389332753434244	0.20768553577249926
rainy season	Absent	-0.7346111718908156	0.32418365426071616
rainy season	Absent	-0.8433233803937457	0.300835303678606
rainy season	Absent	-0.4655883780151463	0.3856609454570254
rainy season	Absent	-0.2426670055569492	0.43962921418124984
rainy season	Absent	-0.08829558594450752	0.4779404332203886
rainy season	Absent	-0.16399365314769282	0.45909322426968996
rainy season	Absent	-0.004201653004698547	0.4989495882941458
rainy season	Absent	-0.05218491298339589	0.48695673164298325
rainy season	Absent	-0.47026361202015027	0.3845538520771081
rainy season	Absent	-0.21568683371493924	0.44628636378650144
rainy season	Absent	-0.2143587290163611	0.4466145815395472
rainy season	Absent	-0.15872141018655783	0.46040274201777603
rainy season	Absent	-0.5227900749046293	0.3722000526440615
rainy season	Absent	-0.7630653256111218	0.3179811211245011
rainy season	Absent	-0.8397385488098115	0.30158985149705947
rainy season	Absent	-0.9983698596802533	0.2692620471049317
rainy season	Absent	-0.8514463770378812	0.29912953497948935
rainy season	Absent	-0.5634904543636082	0.3627402212218468
rainy season	Absent	-0.7589564337480442	0.31887287860592356
rainy season	Absent	-0.41169806354636707	0.3985050273445632
rainy season	Absent	-0.2583497214980309	0.4357694263910862
rainy season	Absent	-0.4228252770526452	0.3958408842027117
rainy season	Absent	-0.24138763318547973	0.43994441873528395
rainy season	Absent	-0.16656515345517187	0.4584547197669116
rainy season	Absent	-0.49622237713687134	0.37842883400788724
rainy season	Absent	-0.24009425003530838	0.44026312442394244
rainy season	Absent	0.0634466214249122	0.5158563366074671
rainy season	Absent	-0.2657685665299946	0.43394619923281985
rainy season	Absent	-0.1727641260549777	0.456916077293713
rainy season	Absent	-0.6948703660882457	0.33295051325566405
rainy season	Absent	-0.27090748374997786	0.4326843226758876
rainy season	Absent	0.051236213244631845	0.5128062519065242
rainy season	Absent	-0.08325404282437576	0.47919850291266397
rainy season	Absent	-0.5950230148709269	0.3554831732266206
rainy season	Absent	-0.6072805826409999	0.3526797830698507
rainy season	Absent	-0.4874793914864055	0.38048753811323954
rainy season	Absent	-1.1382009414592553	0.2426508234166869
rainy season	Absent	-1.6168498949929362	0.1656397664679988
rainy season	Absent	-1.6831783896330523	0.156675056265097
rainy season	Absent	-1.535784927779725	0.17714885790430746
rainy season	Absent	-1.5506892495171896	0.1749867414135571
rainy season	Absent	-1.133777139840005	0.24346471689861707
rainy season	Absent	-0.9135541891985424	0.2862730911472486
rainy season	Absent	-0.8963151762961424	0.2898083179840185
rainy season	Absent	-1.1563462151123185	0.23933183071962416
rainy season	Absent	-1.3720144906246357	0.2022945701373122
rainy season	Absent	-1.9942230230478624	0.11981080310533897
rainy season	Absent	-2.272958282072723	0.09338744418932474
rainy season	Absent	-2.323377194245158	0.08920528911330483
rainy season	Absent	-2.1253210108638094	0.10666000299755188
rainy season	Absent	-2.0075308257872586	0.11841449832345265
rainy season	Absent	-2.0197701573311666	0.11714275918952213
rainy season	Absent	-2.30356033734593	0.0908285243518328
rainy season	Absent	-2.466013165485525	0.07827539549667105
rainy season	Absent	-2.5202537729871963	0.07445045639353373
rainy season	Absent	-2.6690179181984153	0.06482648090314334
rainy season	Absent	-2.667791539642501	0.06490086857731413
rainy season	Absent	-3.0142098115515377	0.04678803402800766
rainy season	Absent	-2.835342139120382	0.055443965139547496
rainy season	Absent	-2.621944936118596	0.06773936610457483
rainy season	Absent	-2.216921978217859	0.09824114870759168
rainy season	Absent	-2.582477363753531	0.07027469703226495
rainy season	Absent	-2.2226648928625643	0.0977335574454199
rainy season	Absent	-2.4586586949339493	0.07880765691286737
rainy season	Absent	-2.3504224275927985	0.08703220150275316
rainy season	Absent	-2.0166931172862315	0.11746136278112697
rainy season	Absent	-2.113061243545605	0.1078338040039624
rainy season	Absent	-2.25547776115028	0.09487801067652459
rainy season	Absent	-2.848653910582263	0.05475094001259539
rainy season	Absent	-2.9573545810307102	0.0493900623604773
rainy season	Absent	-2.810114260497261	0.056780061153884405
rainy season	Absent	-2.581855072911078	0.07031536600294112
rainy season	Absent	-2.584041504474676	0.07017257074269909
rainy season	Absent	-2.457466844446209	0.07889422514164914
rainy season	Absent	-2.455318036356429	0.07905052023480068
rainy season	Absent	-2.4231048936511743	0.08142771594984995
rainy season	Absent	-2.0476166199446286	0.11429343018942516
rainy season	Absent	-1.8663215024694155	0.13396792939562618
rainy season	Absent	-2.1136421777201884	0.10777792757122366
rainy season	Absent	-2.4870111762020644	0.07677377608393174
rainy season	Absent	-2.5012647317082193	0.07576956517514964
rainy season	Absent	-2.2286162403073644	0.09721001238220112
rainy season	Absent	-2.0442735641547363	0.11463228582262205
rainy season	Absent	-1.7871331866789562	0.14342456293886058
rainy season	Absent	-1.5609340337157311	0.17351266011459682
rainy season	Absent	-1.4953065430700745	0.1831265799080946
rainy season	Absent	-1.4215135057607586	0.19442442328169046
rainy season	Absent	-1.7970737309611533	0.14220765116234946
rainy season	Absent	-1.4638424273153392	0.18788033934365184
rainy season	Absent	-1.567274060438439	0.1726053432645335
rainy season	Absent	-1.7201067772753473	0.15185741058072275
rainy season	Absent	-1.6290624042877058	0.16395884292246585
rainy season	Absent	-1.4999185660693442	0.1824376697022942
rainy season	Absent	-1.7944434031250158	0.14252881280731547
rainy season	Absent	-1.4932020858431976	0.18344159821762765
rainy season	Absent	-1.4707296332125732	0.18683173864533575
rainy season	Absent	-1.3521497963368576	0.20551912864240304
rainy season	Absent	-1.3121370932043213	0.21212945083193505
rainy season	Absent	-1.3687005708387008	0.2028298698897386
rainy season	Absent	-0.929279369483373	0.2830709376834108
rainy season	Absent	-1.0373755810816387	0.26165669464717706
rainy season	Absent	-0.8553271521242023	0.29831656114376887
rainy season	Absent	-1.2188753986346053	0.22813442007462328
rainy season	Absent	-1.1849195058997386	0.23416880918242286
rainy season	Absent	-1.3051974089235687	0.21329160106044276
rainy season	Absent	-1.4782112558733735	0.18569775056504118
rainy season	Absent	-1.1177551879711825	0.24642791050026622
rainy season	Absent	-1.1922636954597585	0.23285432012691692
rainy season	Absent	-1.2142167305249274	0.22895579959681078
rainy season	Absent	-1.5982923111053484	0.16822042328397763
rainy season	Absent	-1.6280375123234923	0.1640993797519933
rainy season	Absent	-1.365864489974531	0.20328882205669227
rainy season	Absent	-0.9626161950722711	0.27635469491743575
rainy season	Absent	-0.8940394980556295	0.29027692078726847
rainy season	Absent	-0.8285278745194523	0.3039564333140217
rainy season	Absent	-0.7467868785076819	0.3215218266181992
rainy season	Absent	-0.5519879311873056	0.3654033168626762
rainy season	Absent	-0.5549344359642205	0.36472034169112383
rainy season	Absent	-1.1213295340648584	0.24576475192054326
rainy season	Absent	-1.4848668299514958	0.18469343853683115
rainy season	Absent	-1.3385546215814301	0.20774785099919915
rainy season	Absent	-1.3938275375838707	0.198797415237824
rainy season	Absent	-1.6755021342051915	0.15769197946856117
rainy season	Absent	-1.7165200200689281	0.15231995028568762
rainy season	Absent	-1.4690157606981453	0.18709225958986606
rainy season	Absent	-1.4401803170258756	0.19151742699021665
rainy season	Absent	-1.2282061416501922	0.22649554710680145
rainy season	Absent	-1.4043958066549556	0.19711948978647387
rainy season	Absent	-1.4290350402177576	0.19324908067166943
rainy season	Absent	-1.4562390291086302	0.1890432299938919
rainy season	Absent	-1.3262490140491958	0.2097804991612827
rainy season	Absent	-1.192891721134747	0.23274215272237622
rainy season	Absent	-1.4735408079624022	0.18640502506924028
rainy season	Absent	-1.2244460768330592	0.22715497021419287
rainy season	Absent	-1.1366603097980081	0.24293405969755946
rainy season	Absent	-1.393144906176683	0.19890616507833764
rainy season	Absent	-1.3243674087965713	0.21009258816698625
rainy season	Absent	-1.4668854946369654	0.18741646506896564
rainy season	Absent	-1.758444398000965	0.14698527503146344
rainy season	Absent	-1.291839620212456	0.21554159878114448
rainy season	Absent	-1.0824960368633616	0.2530339555432066
rainy season	Absent	-1.1951423657468727	0.2323404895858972
rainy season	Absent	-0.8500833751901948	0.29941536796962465
rainy season	Absent	-1.2152507393106946	0.22877331197359965
rainy season	Absent	-1.2555920977989148	0.22173362121290302
rainy season	Absent	-0.7463777122337183	0.3216110909341303
rainy season	Absent	-0.6088848468312283	0.3523136213805565
rainy season	Absent	-0.48620826313372045	0.38078720986912606
rainy season	Absent	-0.3173080762482928	0.4213319300193138
rainy season	Absent	-0.3336724705712627	0.4173473237214507
rainy season	Absent	-0.34630000710754627	0.41427994633963633
rainy season	Absent	-0.2986999088751989	0.425875331987044
rainy season	Absent	-0.155719481019723	0.46114860555545406
rainy season	Absent	-0.5216979305755749	0.3724552865215882
rainy season	Absent	-0.5437331716802181	0.36731957951895594
rainy season	Absent	-0.42472772377710394	0.39538600267230706
rainy season	Absent	-0.2163639384422037	0.44611904724823626
rainy season	Absent	-0.5716584186189774	0.36085424154034856
rainy season	Absent	-0.6418025339889271	0.34483918786278805
rainy season	Absent	-0.5720104615026821	0.3607730508905201
rainy season	Absent	-0.2730303467038657	0.43216330113014906
rainy season	Absent	-0.34082148565870884	0.41560994218784875
rainy season	Absent	-0.8499722069617004	0.2994386877825849
rainy season	Absent	-0.9028049339069231	0.2884744238351193
rainy season	Absent	-0.9475513147646386	0.27937753888973843
rainy season	Absent	-1.2466449077979826	0.22328146164430307
rainy season	Absent	-1.507959693381674	0.1812413633463791
rainy season	Absent	-1.3519062524139431	0.20555889759366958
rainy season	Absent	-1.1467099131609124	0.24109054384147394
rainy season	Absent	-1.2396500950459715	0.2244968976252908
rainy season	Absent	-1.331716708252316	0.20887554331817412
rainy season	Absent	-1.344374594864727	0.20679157849355367
rainy season	Absent	-1.253026334749462	0.2221767054590683
rainy season	Absent	-1.6059073182331267	0.16715760422949638
rainy season	Absent	-1.419553585482005	0.19473157684371853
rainy season	Absent	-1.0578700321985126	0.2577167046744095
rainy season	Absent	-1.2574228652971327	0.22141785060705177
rainy season	Absent	-1.200039125725986	0.23146825632496923
rainy season	Absent	-1.2782820276576827	0.21784280237686482
rainy season	Absent	-1.0481454347169046	0.25958138724761504
rainy season	Absent	-0.6894000357123894	0.33416655157831354
rainy season	Absent	-0.9780850327635384	0.2732719202231204
rainy season	Absent	-0.9982844036258955	0.26927886176947935
rainy season	Absent	-1.4652723190921961	0.18766226193707639
rainy season	Absent	-1.3824403945448276	0.20061734765905817
rainy season	Absent	-1.7637573952479189	0.14632037685247723
rainy season	Absent	-1.5043817774191526	0.18177290643832256
rainy season	Absent	-1.7789111322249833	0.14443763928131015
rainy season	Absent	-1.3968774013806795	0.19831208828348704
rainy season	Absent	-0.7289171870440578	0.3254323882290704
rainy season	Absent	-0.7957974027738361	0.31092521214816865
rainy season	Absent	-0.8146773114263625	0.3068946855920361
rainy season	Absent	-0.5970110896941387	0.35502780667006156
rainy season	Absent	-0.921061118734959	0.2847417333877139
rainy season	Absent	-1.0827998290908516	0.25297654075893294
rainy season	Absent	-1.1104995273276281	0.24777777295500514
rainy season	Absent	-1.1728524568491934	0.23633977635855816
rainy season	Absent	-0.9359678804110882	0.28171553101376234
rainy season	Absent	-1.1406796387972338	0.24219560034910032
rainy season	Absent	-1.3621200460908987	0.20389595528942506
rainy season	Absent	-1.244341949844574	0.22368111089737683
rainy season	Absent	-1.0320362484166465	0.2626895254271912
rainy season	Absent	-0.6134496622382781	0.3512726854998175
rainy season	Absent	-1.2051406831715463	0.23056198018695387
rainy season	Absent	-0.9361084896638472	0.2816870793389397
rainy season	Absent	-0.6048247378323219	0.35324064710346764
rainy season	Absent	-0.3151025286435587	0.4218697606236225
rainy season	Absent	-0.05595670576348932	0.4860144726041152
rainy season	Absent	-0.32607091069933747	0.41919693708578565
rainy season	Absent	-0.4856747970374399	0.38091300293571767
rainy season	Absent	-0.5257665383481986	0.3715048158200225
rainy season	Absent	-0.47326421167718813	0.38384394004579714
rainy season	Absent	-0.5576001550824046	0.36410291915246096
rainy season	Absent	-0.5645798438305452	0.3624884358958063
rainy season	Absent	-0.7205178423452089	0.3272789607115736
rainy season	Absent	-0.7341779728402213	0.3242785704673416
rainy season	Absent	-0.8232499642520336	0.30507421851108657
rainy season	Absent	-0.61648818221708	0.3505805803045092
rainy season	Absent	-0.4538517718477898	0.3884453640192483
rainy season	Absent	-0.6790350519627086	0.33647670301612687
rainy season	Absent	-0.8281631415930049	0.3040336042530187
rainy season	Absent	-1.4667037430781662	0.187444145865146
rainy season	Absent	-1.6496465536169571	0.16115672458666072
rainy season	Absent	-1.0632711639206893	0.256684827458512
rainy season	Absent	-1.160808930662291	0.23852032931396663
rainy season	Absent	-1.3184906661524562	0.21106951690189543
rainy season	Absent	-1.6450483447961137	0.1617793034511625
rainy season	Absent	-1.1227803329335186	0.24549592460523478
rainy season	Absent	-1.0142931018368886	0.2661405247529817
rainy season	Absent	-0.9514068511034142	0.2786019808873926
rainy season	Absent	-1.093648383237685	0.2509318868041954
rainy season	Absent	-0.9654256488020844	0.27579320572209937
rainy season	Absent	-1.4506321084324387	0.18990430297601582
rainy season	Absent	-1.6180015318235377	0.16548066781370838
rainy season	Absent	-1.7324118842874792	0.15027933323165532
rainy season	Absent	-1.3341349860494995	0.20847621258485896
rainy season	Absent	-1.169825375076896	0.23688654999927253
rainy season	Absent	-1.3231290301307606	0.21029817546205096
rainy season	Absent	-1.1083789309564602	0.24817322944544132
rainy season	Absent	-1.0227598750615532	0.2644901590675
rainy season	Absent	-1.1356824376291446	0.24311395231995817
rainy season	Absent	-0.6319378815719126	0.3470712589916128
rainy season	Absent	-0.8000672548385255	0.3100111325941037
rainy season	Absent	-0.3257172889406097	0.4192830361405474
rainy season	Absent	-0.4979439881025304	0.3780239607383361
rainy season	Absent	-0.5742970371421258	0.3602458983409047
rainy season	Absent	0.08742752035707041	0.5218429686706543
rainy season	Absent	-0.11904526761782452	0.47027378091561955
rainy season	Absent	-0.4523438764635515	0.38880363315402583
rainy season	Absent	-0.986418599977402	0.2716200513168455
rainy season	Absent	-0.9895417575222445	0.27100259862121606
rainy season	Absent	-1.0203089377046541	0.2649672275822591
[truncated: 398,001 more rows]
