# Supplementary material for: Reservoir displacement by an invasive rodent reduces Lassa virus zoonotic spillover risk
Source: Nat Commun. 2024 Apr 27;15:3589. doi: 10.1038/s41467-024-47991-1 (PMC11055883; doi:10.1038/s41467-024-47991-1)
Supplement: Supplementary file 4 — Source Data [file 41467_2024_47991_MOESM4_ESM.zip › source_data/Figure2a.csv]

date	site	visit	track_id	habitat_code	house_id	tot_traps	n_Mna	Mna_per_trap	Rra_at_site
2019-09-09	Badala	1	H1	H	Badala-1-H1	6	0	0	1
2019-09-09	Badala	1	H2	H	Badala-1-H2	6	0	0	1
2019-09-09	Badala	1	H3	H	Badala-1-H3	6	0	0	1
2019-09-09	Badala	1	H4	H	Badala-1-H4	6	0	0	1
2019-09-09	Badala	1	H5	H	Badala-1-H5	6	0	0	1
2019-09-09	Badala	1	H6	H	Badala-1-H6	6	0	0	1
2019-09-09	Badala	1	H7	H	Badala-1-H7	6	0	0	1
2019-09-09	Badala	1	H8	H	Badala-1-H8	6	0	0	1
2019-09-09	Badala	1	H9	H	Badala-1-H9	6	0	0	1
2019-09-09	Badala	1	H10	H	Badala-1-H10	6	0	0	1
2019-09-09	Badala	1	H11	H	Badala-1-H11	6	0	0	1
2019-09-09	Badala	1	H12	H	Badala-1-H12	6	0	0	1
2019-09-09	Badala	1	H13	H	Badala-1-H13	6	0	0	1
2019-09-09	Badala	1	H14	H	Badala-1-H14	6	0	0	1
2019-11-09	Badala	2	H1	H	Badala-2-H1	5	0	0	1
2019-11-09	Badala	2	H2	H	Badala-2-H2	6	0	0	1
2019-11-09	Badala	2	H3	H	Badala-2-H3	6	0	0	1
2019-11-09	Badala	2	H4	H	Badala-2-H4	4	0	0	1
2019-11-09	Badala	2	H5	H	Badala-2-H5	6	0	0	1
2019-11-09	Badala	2	H6	H	Badala-2-H6	6	0	0	1
2019-11-09	Badala	2	H7	H	Badala-2-H7	6	0	0	1
2019-11-09	Badala	2	H8	H	Badala-2-H8	6	0	0	1
2019-11-09	Badala	2	H9	H	Badala-2-H9	6	0	0	1
2019-11-09	Badala	2	H10	H	Badala-2-H10	6	0	0	1
2019-11-09	Badala	2	H11	H	Badala-2-H11	6	0	0	1
2019-11-09	Badala	2	H12	H	Badala-2-H12	6	0	0	1
2019-11-09	Badala	2	H13	H	Badala-2-H13	6	0	0	1
2019-11-09	Badala	2	H14	H	Badala-2-H14	6	0	0	1
2020-01-11	Badala	3	H1	H	Badala-3-H1	6	0	0	1
2020-01-11	Badala	3	H2	H	Badala-3-H2	6	0	0	1
2020-01-11	Badala	3	H3	H	Badala-3-H3	6	0	0	1
2020-01-11	Badala	3	H4	H	Badala-3-H4	6	0	0	1
2020-01-11	Badala	3	H5	H	Badala-3-H5	6	0	0	1
2020-01-11	Badala	3	H6	H	Badala-3-H6	6	0	0	1
2020-01-11	Badala	3	H7	H	Badala-3-H7	6	0	0	1
2020-01-11	Badala	3	H8	H	Badala-3-H8	5	0	0	1
2020-01-11	Badala	3	H9	H	Badala-3-H9	6	0	0	1
2020-01-11	Badala	3	H10	H	Badala-3-H10	6	0	0	1
2020-01-11	Badala	3	H11	H	Badala-3-H11	6	0	0	1
2020-01-11	Badala	3	H12	H	Badala-3-H12	6	0	0	1
2020-01-11	Badala	3	H13	H	Badala-3-H13	6	0	0	1
2020-01-11	Badala	3	H14	H	Badala-3-H14	6	0	0	1
2020-03-05	Badala	4	H1	H	Badala-4-H1	5	0	0	1
2020-03-05	Badala	4	H2	H	Badala-4-H2	6	0	0	1
2020-03-05	Badala	4	H3	H	Badala-4-H3	6	0	0	1
2020-03-05	Badala	4	H4	H	Badala-4-H4	6	0	0	1
2020-03-05	Badala	4	H5	H	Badala-4-H5	6	0	0	1
2020-03-05	Badala	4	H6	H	Badala-4-H6	6	0	0	1
2020-03-05	Badala	4	H7	H	Badala-4-H7	6	0	0	1
2020-03-05	Badala	4	H8	H	Badala-4-H8	6	0	0	1
2020-03-05	Badala	4	H9	H	Badala-4-H9	6	0	0	1
2019-09-07	Bafodia	1	H1	H	Bafodia-1-H1	6	1	0.16666666666666666	0
2019-09-07	Bafodia	1	H2	H	Bafodia-1-H2	6	1	0.16666666666666666	0
2019-09-07	Bafodia	1	H3	H	Bafodia-1-H3	6	2	0.3333333333333333	0
2019-09-07	Bafodia	1	H4	H	Bafodia-1-H4	6	0	0	0
2019-09-07	Bafodia	1	H5	H	Bafodia-1-H5	6	2	0.3333333333333333	0
2019-09-07	Bafodia	1	H6	H	Bafodia-1-H6	6	0	0	0
2019-09-07	Bafodia	1	H7	H	Bafodia-1-H7	6	0	0	0
2019-09-07	Bafodia	1	H8	H	Bafodia-1-H8	6	3	0.5	0
2019-09-07	Bafodia	1	H9	H	Bafodia-1-H9	6	0	0	0
2019-09-07	Bafodia	1	H10	H	Bafodia-1-H10	6	1	0.16666666666666666	0
2019-09-07	Bafodia	1	H11	H	Bafodia-1-H11	6	1	0.16666666666666666	0
2019-09-07	Bafodia	1	H12	H	Bafodia-1-H12	6	2	0.3333333333333333	0
2019-09-07	Bafodia	1	H13	H	Bafodia-1-H13	6	2	0.3333333333333333	0
2019-09-07	Bafodia	1	H14	H	Bafodia-1-H14	6	1	0.16666666666666666	0
2019-09-07	Bafodia	1	H15	H	Bafodia-1-H15	6	1	0.16666666666666666	0
2019-09-07	Bafodia	1	H16	H	Bafodia-1-H16	6	0	0	0
2019-09-07	Bafodia	1	H17	H	Bafodia-1-H17	6	1	0.16666666666666666	0
2019-09-07	Bafodia	1	H18	H	Bafodia-1-H18	6	1	0.16666666666666666	0
2019-09-07	Bafodia	1	H19	H	Bafodia-1-H19	6	0	0	0
2019-09-07	Bafodia	1	H20	H	Bafodia-1-H20	6	2	0.3333333333333333	0
2019-09-07	Bafodia	1	H21	H	Bafodia-1-H21	6	1	0.16666666666666666	0
2019-09-07	Bafodia	1	H22	H	Bafodia-1-H22	3	2	0.6666666666666666	0
2019-09-07	Bafodia	1	H23	H	Bafodia-1-H23	5	2	0.4	0
2019-09-07	Bafodia	1	H24	H	Bafodia-1-H24	3	0	0	0
2019-09-07	Bafodia	1	H25	H	Bafodia-1-H25	5	0	0	0
2019-09-07	Bafodia	1	H26	H	Bafodia-1-H26	6	1	0.16666666666666666	0
2019-09-07	Bafodia	1	H27	H	Bafodia-1-H27	6	0	0	0
2019-09-07	Bafodia	1	H28	H	Bafodia-1-H28	6	1	0.16666666666666666	0
2019-09-07	Bafodia	1	H29	H	Bafodia-1-H29	6	2	0.3333333333333333	0
2019-09-07	Bafodia	1	H30	H	Bafodia-1-H30	6	0	0	0
2019-09-07	Bafodia	1	H31	H	Bafodia-1-H31	6	2	0.3333333333333333	0
2019-09-07	Bafodia	1	H32	H	Bafodia-1-H32	6	0	0	0
2019-09-07	Bafodia	1	H33	H	Bafodia-1-H33	6	0	0	0
2019-09-07	Bafodia	1	H34	H	Bafodia-1-H34	6	2	0.3333333333333333	0
2019-09-07	Bafodia	1	H35	H	Bafodia-1-H35	6	1	0.16666666666666666	0
2019-09-07	Bafodia	1	H36	H	Bafodia-1-H36	5	0	0	0
2019-09-07	Bafodia	1	H37	H	Bafodia-1-H37	5	1	0.2	0
2019-09-07	Bafodia	1	H38	H	Bafodia-1-H38	4	1	0.25	0
2019-09-07	Bafodia	1	H39	H	Bafodia-1-H39	6	1	0.16666666666666666	0
2019-09-07	Bafodia	1	H40	H	Bafodia-1-H40	6	3	0.5	0
2019-09-07	Bafodia	1	H41	H	Bafodia-1-H41	3	3	1	0
2019-09-07	Bafodia	1	H42	H	Bafodia-1-H42	6	0	0	0
2019-09-07	Bafodia	1	H43	H	Bafodia-1-H43	6	2	0.3333333333333333	0
2019-09-07	Bafodia	1	H44	H	Bafodia-1-H44	5	3	0.6	0
2019-09-07	Bafodia	1	H45	H	Bafodia-1-H45	6	1	0.16666666666666666	0
2019-09-07	Bafodia	1	H46	H	Bafodia-1-H46	6	2	0.3333333333333333	0
2019-09-07	Bafodia	1	H47	H	Bafodia-1-H47	6	2	0.3333333333333333	0
2019-09-07	Bafodia	1	H48	H	Bafodia-1-H48	6	1	0.16666666666666666	0
2019-11-05	Bafodia	2	H1	H	Bafodia-2-H1	6	3	0.5	0
2019-11-05	Bafodia	2	H2	H	Bafodia-2-H2	6	1	0.16666666666666666	0
2019-11-05	Bafodia	2	H3	H	Bafodia-2-H3	6	1	0.16666666666666666	0
2019-11-05	Bafodia	2	H4	H	Bafodia-2-H4	6	1	0.16666666666666666	0
2019-11-05	Bafodia	2	H5	H	Bafodia-2-H5	6	1	0.16666666666666666	0
2019-11-05	Bafodia	2	H6	H	Bafodia-2-H6	6	2	0.3333333333333333	0
2019-11-05	Bafodia	2	H7	H	Bafodia-2-H7	6	1	0.16666666666666666	0
2019-11-05	Bafodia	2	H8	H	Bafodia-2-H8	6	2	0.3333333333333333	0
2019-11-05	Bafodia	2	H9	H	Bafodia-2-H9	6	1	0.16666666666666666	0
2019-11-05	Bafodia	2	H10	H	Bafodia-2-H10	6	3	0.5	0
2019-11-05	Bafodia	2	H11	H	Bafodia-2-H11	6	3	0.5	0
2019-11-05	Bafodia	2	H12	H	Bafodia-2-H12	6	2	0.3333333333333333	0
2019-11-05	Bafodia	2	H13	H	Bafodia-2-H13	6	1	0.16666666666666666	0
2019-11-05	Bafodia	2	H14	H	Bafodia-2-H14	6	1	0.16666666666666666	0
2019-11-05	Bafodia	2	H15	H	Bafodia-2-H15	6	1	0.16666666666666666	0
2019-11-05	Bafodia	2	H16	H	Bafodia-2-H16	6	1	0.16666666666666666	0
2019-11-05	Bafodia	2	H17	H	Bafodia-2-H17	6	3	0.5	0
2019-11-05	Bafodia	2	H18	H	Bafodia-2-H18	6	1	0.16666666666666666	0
2019-11-05	Bafodia	2	H19	H	Bafodia-2-H19	6	1	0.16666666666666666	0
2019-11-05	Bafodia	2	H20	H	Bafodia-2-H20	6	0	0	0
2019-11-05	Bafodia	2	H21	H	Bafodia-2-H21	5	1	0.2	0
2019-11-05	Bafodia	2	H22	H	Bafodia-2-H22	6	2	0.3333333333333333	0
2019-11-05	Bafodia	2	H23	H	Bafodia-2-H23	6	3	0.5	0
2019-11-05	Bafodia	2	H24	H	Bafodia-2-H24	6	1	0.16666666666666666	0
2019-11-05	Bafodia	2	H25	H	Bafodia-2-H25	6	5	0.8333333333333334	0
2019-11-05	Bafodia	2	H26	H	Bafodia-2-H26	6	3	0.5	0
2019-11-05	Bafodia	2	H27	H	Bafodia-2-H27	6	1	0.16666666666666666	0
2019-11-05	Bafodia	2	H28	H	Bafodia-2-H28	6	2	0.3333333333333333	0
2019-11-05	Bafodia	2	H29	H	Bafodia-2-H29	6	1	0.16666666666666666	0
2019-11-05	Bafodia	2	H30	H	Bafodia-2-H30	6	1	0.16666666666666666	0
2019-11-05	Bafodia	2	H31	H	Bafodia-2-H31	6	1	0.16666666666666666	0
2019-11-05	Bafodia	2	H32	H	Bafodia-2-H32	6	3	0.5	0
2019-11-05	Bafodia	2	H33	H	Bafodia-2-H33	6	1	0.16666666666666666	0
2019-11-05	Bafodia	2	H34	H	Bafodia-2-H34	6	2	0.3333333333333333	0
2019-11-05	Bafodia	2	H35	H	Bafodia-2-H35	6	0	0	0
2019-11-05	Bafodia	2	H36	H	Bafodia-2-H36	5	0	0	0
2020-01-08	Bafodia	3	H1	H	Bafodia-3-H1	6	0	0	0
2020-01-08	Bafodia	3	H2	H	Bafodia-3-H2	6	0	0	0
2020-01-08	Bafodia	3	H3	H	Bafodia-3-H3	6	1	0.16666666666666666	0
2020-01-08	Bafodia	3	H4	H	Bafodia-3-H4	6	0	0	0
2020-01-08	Bafodia	3	H5	H	Bafodia-3-H5	6	0	0	0
2020-01-08	Bafodia	3	H6	H	Bafodia-3-H6	6	0	0	0
2020-01-08	Bafodia	3	H7	H	Bafodia-3-H7	6	1	0.16666666666666666	0
2020-01-08	Bafodia	3	H8	H	Bafodia-3-H8	6	0	0	0
2020-01-08	Bafodia	3	H9	H	Bafodia-3-H9	6	1	0.16666666666666666	0
2020-01-08	Bafodia	3	H10	H	Bafodia-3-H10	6	0	0	0
2020-01-08	Bafodia	3	H11	H	Bafodia-3-H11	6	1	0.16666666666666666	0
2020-01-08	Bafodia	3	H12	H	Bafodia-3-H12	6	0	0	0
2020-01-08	Bafodia	3	H13	H	Bafodia-3-H13	6	3	0.5	0
2020-01-08	Bafodia	3	H14	H	Bafodia-3-H14	6	1	0.16666666666666666	0
2020-01-08	Bafodia	3	H15	H	Bafodia-3-H15	6	1	0.16666666666666666	0
2020-01-08	Bafodia	3	H16	H	Bafodia-3-H16	6	0	0	0
2020-01-08	Bafodia	3	H17	H	Bafodia-3-H17	6	0	0	0
2020-01-08	Bafodia	3	H18	H	Bafodia-3-H18	6	1	0.16666666666666666	0
2020-01-08	Bafodia	3	H19	H	Bafodia-3-H19	6	3	0.5	0
2020-01-08	Bafodia	3	H20	H	Bafodia-3-H20	6	1	0.16666666666666666	0
2020-03-02	Bafodia	4	H1	H	Bafodia-4-H1	6	1	0.16666666666666666	0
2020-03-02	Bafodia	4	H2	H	Bafodia-4-H2	6	1	0.16666666666666666	0
2020-03-02	Bafodia	4	H3	H	Bafodia-4-H3	6	3	0.5	0
2020-03-02	Bafodia	4	H4	H	Bafodia-4-H4	6	2	0.3333333333333333	0
2020-03-02	Bafodia	4	H5	H	Bafodia-4-H5	6	2	0.3333333333333333	0
2020-03-02	Bafodia	4	H6	H	Bafodia-4-H6	6	1	0.16666666666666666	0
2020-03-02	Bafodia	4	H7	H	Bafodia-4-H7	6	1	0.16666666666666666	0
2020-03-02	Bafodia	4	H8	H	Bafodia-4-H8	6	2	0.3333333333333333	0
2020-03-02	Bafodia	4	H9	H	Bafodia-4-H9	6	2	0.3333333333333333	0
2020-03-02	Bafodia	4	H10	H	Bafodia-4-H10	6	1	0.16666666666666666	0
2020-03-02	Bafodia	4	H11	H	Bafodia-4-H11	6	2	0.3333333333333333	0
2020-03-02	Bafodia	4	H12	H	Bafodia-4-H12	6	2	0.3333333333333333	0
2020-03-02	Bafodia	4	H13	H	Bafodia-4-H13	6	1	0.16666666666666666	0
2020-03-02	Bafodia	4	H14	H	Bafodia-4-H14	6	1	0.16666666666666666	0
2020-03-02	Bafodia	4	H15	H	Bafodia-4-H15	5	3	0.6	0
2020-03-02	Bafodia	4	H16	H	Bafodia-4-H16	6	1	0.16666666666666666	0
2020-03-02	Bafodia	4	H17	H	Bafodia-4-H17	6	2	0.3333333333333333	0
2020-03-02	Bafodia	4	H18	H	Bafodia-4-H18	5	1	0.2	0
2020-03-02	Bafodia	4	H19	H	Bafodia-4-H19	6	0	0	0
2020-03-02	Bafodia	4	H20	H	Bafodia-4-H20	6	0	0	0
2020-03-02	Bafodia	4	H21	H	Bafodia-4-H21	3	0	0	0
2020-03-02	Bafodia	4	H22	H	Bafodia-4-H22	6	0	0	0
2020-03-02	Bafodia	4	H23	H	Bafodia-4-H23	6	0	0	0
2020-03-02	Bafodia	4	H24	H	Bafodia-4-H24	6	0	0	0
2020-03-02	Bafodia	4	H25	H	Bafodia-4-H25	4	0	0	0
2020-03-02	Bafodia	4	H26	H	Bafodia-4-H26	6	0	0	0
2020-03-02	Bafodia	4	H27	H	Bafodia-4-H27	6	0	0	0
2020-03-02	Bafodia	4	H28	H	Bafodia-4-H28	6	0	0	0
2020-03-02	Bafodia	4	H29	H	Bafodia-4-H29	6	0	0	0
2020-03-02	Bafodia	4	H30	H	Bafodia-4-H30	6	0	0	0
2020-12-02	Bafodia	5	H1	H	Bafodia-5-H1	5	1	0.2	0
2020-12-02	Bafodia	5	H2	H	Bafodia-5-H2	6	1	0.16666666666666666	0
2020-12-02	Bafodia	5	H3	H	Bafodia-5-H3	6	2	0.3333333333333333	0
2020-12-02	Bafodia	5	H4	H	Bafodia-5-H4	6	1	0.16666666666666666	0
2020-12-02	Bafodia	5	H5	H	Bafodia-5-H5	6	1	0.16666666666666666	0
2020-12-02	Bafodia	5	H6	H	Bafodia-5-H6	6	1	0.16666666666666666	0
2020-12-02	Bafodia	5	H7	H	Bafodia-5-H7	6	1	0.16666666666666666	0
2020-12-02	Bafodia	5	H8	H	Bafodia-5-H8	6	1	0.16666666666666666	0
2020-12-02	Bafodia	5	H9	H	Bafodia-5-H9	6	1	0.16666666666666666	0
2020-12-02	Bafodia	5	H10	H	Bafodia-5-H10	5	0	0	0
2019-07-12	Barlie	1	H1	H	Barlie-1-H1	6	0	0	1
2019-07-12	Barlie	1	H2	H	Barlie-1-H2	6	0	0	1
2019-07-12	Barlie	1	H3	H	Barlie-1-H3	6	0	0	1
2019-07-12	Barlie	1	H4	H	Barlie-1-H4	6	0	0	1
2019-07-12	Barlie	1	H5	H	Barlie-1-H5	6	0	0	1
2019-07-12	Barlie	1	H6	H	Barlie-1-H6	6	0	0	1
2019-07-12	Barlie	1	H7	H	Barlie-1-H7	6	1	0.16666666666666666	1
2019-07-12	Barlie	1	H8	H	Barlie-1-H8	6	0	0	1
2019-07-12	Barlie	1	H9	H	Barlie-1-H9	6	0	0	1
2019-07-12	Barlie	1	H10	H	Barlie-1-H10	4	0	0	1
2019-10-09	Barlie	2	H1	H	Barlie-2-H1	6	0	0	1
2019-10-09	Barlie	2	H2	H	Barlie-2-H2	6	0	0	1
2019-10-09	Barlie	2	H3	H	Barlie-2-H3	6	0	0	1
2019-10-09	Barlie	2	H4	H	Barlie-2-H4	6	0	0	1
2019-10-09	Barlie	2	H5	H	Barlie-2-H5	6	0	0	1
2019-10-09	Barlie	2	H6	H	Barlie-2-H6	6	0	0	1
2019-10-09	Barlie	2	H7	H	Barlie-2-H7	6	0	0	1
2019-12-12	Barlie	3	H1	H	Barlie-3-H1	6	0	0	1
2019-12-12	Barlie	3	H2	H	Barlie-3-H2	6	0	0	1
2019-12-12	Barlie	3	H3	H	Barlie-3-H3	6	1	0.16666666666666666	1
2019-12-12	Barlie	3	H4	H	Barlie-3-H4	6	0	0	1
2019-12-12	Barlie	3	H5	H	Barlie-3-H5	6	0	0	1
2019-12-12	Barlie	3	H6	H	Barlie-3-H6	6	0	0	1
2019-12-12	Barlie	3	H7	H	Barlie-3-H7	6	0	0	1
2019-12-12	Barlie	3	H8	H	Barlie-3-H8	6	0	0	1
2019-12-12	Barlie	3	H9	H	Barlie-3-H9	6	0	0	1
2019-12-12	Barlie	3	H10	H	Barlie-3-H10	6	0	0	1
2020-02-05	Barlie	4	H1	H	Barlie-4-H1	6	0	0	1
2020-02-05	Barlie	4	H2	H	Barlie-4-H2	6	0	0	1
2020-02-05	Barlie	4	H3	H	Barlie-4-H3	6	0	0	1
2020-02-05	Barlie	4	H4	H	Barlie-4-H4	6	0	0	1
2020-02-05	Barlie	4	H5	H	Barlie-4-H5	6	0	0	1
2020-02-05	Barlie	4	H6	H	Barlie-4-H6	6	0	0	1
2020-02-05	Barlie	4	H7	H	Barlie-4-H7	6	0	0	1
2020-02-05	Barlie	4	H8	H	Barlie-4-H8	6	0	0	1
2020-02-05	Barlie	4	H9	H	Barlie-4-H9	6	0	0	1
2020-02-05	Barlie	4	H10	H	Barlie-4-H10	6	0	0	1
2019-07-10	Benduma	1	H1	H	Benduma-1-H1	6	0	0	1
2019-07-10	Benduma	1	H2	H	Benduma-1-H2	5	1	0.2	1
2019-07-10	Benduma	1	H3	H	Benduma-1-H3	4	0	0	1
2019-07-10	Benduma	1	H4	H	Benduma-1-H4	5	0	0	1
2019-07-10	Benduma	1	H5	H	Benduma-1-H5	4	0	0	1
2019-07-10	Benduma	1	H6	H	Benduma-1-H6	6	0	0	1
2019-07-10	Benduma	1	H7	H	Benduma-1-H7	5	0	0	1
2019-07-10	Benduma	1	H8	H	Benduma-1-H8	6	0	0	1
2019-07-10	Benduma	1	H9	H	Benduma-1-H9	6	1	0.16666666666666666	1
2019-07-10	Benduma	1	H10	H	Benduma-1-H10	6	0	0	1
2019-07-10	Benduma	1	H11	H	Benduma-1-H11	6	0	0	1
2019-07-10	Benduma	1	H12	H	Benduma-1-H12	6	1	0.16666666666666666	1
2019-07-10	Benduma	1	H13	H	Benduma-1-H13	6	0	0	1
2019-07-10	Benduma	1	H14	H	Benduma-1-H14	6	0	0	1
2019-07-10	Benduma	1	H15	H	Benduma-1-H15	5	0	0	1
2019-10-13	Benduma	2	H1	H	Benduma-2-H1	6	0	0	1
2019-10-13	Benduma	2	H2	H	Benduma-2-H2	6	0	0	1
2019-10-13	Benduma	2	H3	H	Benduma-2-H3	6	0	0	1
2019-10-13	Benduma	2	H4	H	Benduma-2-H4	6	0	0	1
2019-10-13	Benduma	2	H5	H	Benduma-2-H5	6	0	0	1
2019-10-13	Benduma	2	H6	H	Benduma-2-H6	6	0	0	1
2019-10-13	Benduma	2	H7	H	Benduma-2-H7	6	0	0	1
2019-10-13	Benduma	2	H8	H	Benduma-2-H8	6	0	0	1
2019-10-13	Benduma	2	H9	H	Benduma-2-H9	6	0	0	1
2019-10-13	Benduma	2	H10	H	Benduma-2-H10	6	0	0	1
2019-12-14	Benduma	3	H1	H	Benduma-3-H1	6	0	0	1
2019-12-14	Benduma	3	H2	H	Benduma-3-H2	6	0	0	1
2019-12-14	Benduma	3	H3	H	Benduma-3-H3	6	0	0	1
2019-12-14	Benduma	3	H4	H	Benduma-3-H4	6	1	0.16666666666666666	1
2019-12-14	Benduma	3	H5	H	Benduma-3-H5	6	2	0.3333333333333333	1
2019-12-14	Benduma	3	H6	H	Benduma-3-H6	6	0	0	1
2019-12-14	Benduma	3	H7	H	Benduma-3-H7	6	0	0	1
2019-12-14	Benduma	3	H8	H	Benduma-3-H8	6	0	0	1
2019-12-14	Benduma	3	H9	H	Benduma-3-H9	6	0	0	1
2019-12-14	Benduma	3	H10	H	Benduma-3-H10	6	0	0	1
2019-12-14	Benduma	3	H11	H	Benduma-3-H11	6	0	0	1
2019-12-14	Benduma	3	H12	H	Benduma-3-H12	6	0	0	1
2019-12-14	Benduma	3	H13	H	Benduma-3-H13	6	0	0	1
2019-12-14	Benduma	3	H14	H	Benduma-3-H14	6	0	0	1
2019-12-14	Benduma	3	H15	H	Benduma-3-H15	6	0	0	1
2020-02-07	Benduma	4	H1	H	Benduma-4-H1	6	1	0.16666666666666666	1
2020-02-07	Benduma	4	H2	H	Benduma-4-H2	6	0	0	1
2020-02-07	Benduma	4	H3	H	Benduma-4-H3	6	0	0	1
2020-02-07	Benduma	4	H4	H	Benduma-4-H4	6	0	0	1
2020-02-07	Benduma	4	H5	H	Benduma-4-H5	6	0	0	1
2020-02-07	Benduma	4	H6	H	Benduma-4-H6	6	1	0.16666666666666666	1
2020-02-07	Benduma	4	H7	H	Benduma-4-H7	6	0	0	1
2020-02-07	Benduma	4	H8	H	Benduma-4-H8	6	0	0	1
2020-02-07	Benduma	4	H9	H	Benduma-4-H9	6	0	0	1
2020-02-07	Benduma	4	H10	H	Benduma-4-H10	6	0	0	1
2020-02-07	Benduma	4	H11	H	Benduma-4-H11	6	0	0	1
2020-02-07	Benduma	4	H12	H	Benduma-4-H12	6	0	0	1
2020-02-07	Benduma	4	H13	H	Benduma-4-H13	6	0	0	1
2020-02-07	Benduma	4	H14	H	Benduma-4-H14	6	0	0	1
2021-01-13	Gbainkfay	5	H1	H	Gbainkfay-5-H1	12	0	0	1
2021-01-13	Gbainkfay	5	H2	H	Gbainkfay-5-H2	12	0	0	1
2021-01-13	Gbainkfay	5	H3	H	Gbainkfay-5-H3	12	0	0	1
2021-01-13	Gbainkfay	5	H4	H	Gbainkfay-5-H4	12	0	0	1
2021-01-13	Gbainkfay	5	H5	H	Gbainkfay-5-H5	12	0	0	1
2021-01-13	Gbainkfay	5	H6	H	Gbainkfay-5-H6	12	0	0	1
2019-08-30	Gbenikoro	1	H1	H	Gbenikoro-1-H1	6	0	0	0
2019-08-30	Gbenikoro	1	H2	H	Gbenikoro-1-H2	6	0	0	0
2019-08-30	Gbenikoro	1	H3	H	Gbenikoro-1-H3	6	0	0	0
2019-08-17	Guala	1	H1	H	Guala-1-H1	6	0	0	1
2019-08-17	Guala	1	H2	H	Guala-1-H2	6	0	0	1
2019-08-17	Guala	1	H3	H	Guala-1-H3	6	0	0	1
2019-08-17	Guala	1	H4	H	Guala-1-H4	6	0	0	1
2019-08-17	Guala	1	H5	H	Guala-1-H5	6	0	0	1
2019-08-17	Guala	1	H6	H	Guala-1-H6	6	0	0	1
2019-08-17	Guala	1	H7	H	Guala-1-H7	6	0	0	1
2019-08-17	Guala	1	H8	H	Guala-1-H8	6	0	0	1
2019-08-17	Guala	1	H9	H	Guala-1-H9	6	0	0	1
2019-08-17	Guala	1	H10	H	Guala-1-H10	6	0	0	1
2019-08-17	Guala	1	H11	H	Guala-1-H11	6	0	0	1
2019-08-17	Guala	1	H12	H	Guala-1-H12	6	0	0	1
2019-10-22	Guala	2	H1	H	Guala-2-H1	6	0	0	1
2019-10-22	Guala	2	H2	H	Guala-2-H2	6	0	0	1
2019-10-22	Guala	2	H3	H	Guala-2-H3	6	0	0	1
2019-10-22	Guala	2	H4	H	Guala-2-H4	6	0	0	1
2019-10-22	Guala	2	H5	H	Guala-2-H5	6	0	0	1
2019-10-22	Guala	2	H6	H	Guala-2-H6	6	0	0	1
2019-10-22	Guala	2	H7	H	Guala-2-H7	6	0	0	1
2019-10-22	Guala	2	H8	H	Guala-2-H8	6	0	0	1
2019-10-22	Guala	2	H9	H	Guala-2-H9	6	0	0	1
2019-10-22	Guala	2	H10	H	Guala-2-H10	6	0	0	1
2019-10-22	Guala	2	H11	H	Guala-2-H11	6	0	0	1
2019-10-22	Guala	2	H12	H	Guala-2-H12	6	0	0	1
2019-12-18	Guala	3	H1	H	Guala-3-H1	6	0	0	1
2019-12-18	Guala	3	H2	H	Guala-3-H2	6	0	0	1
2019-12-18	Guala	3	H3	H	Guala-3-H3	6	0	0	1
2019-12-18	Guala	3	H4	H	Guala-3-H4	6	0	0	1
2019-12-18	Guala	3	H5	H	Guala-3-H5	6	0	0	1
2019-12-18	Guala	3	H6	H	Guala-3-H6	6	0	0	1
2019-12-18	Guala	3	H7	H	Guala-3-H7	6	0	0	1
2019-12-18	Guala	3	H8	H	Guala-3-H8	6	0	0	1
2019-12-18	Guala	3	H9	H	Guala-3-H9	6	0	0	1
2019-12-18	Guala	3	H10	H	Guala-3-H10	6	0	0	1
2019-12-18	Guala	3	H11	H	Guala-3-H11	6	0	0	1
2019-12-18	Guala	3	H12	H	Guala-3-H12	6	0	0	1
2020-02-20	Guala	4	H1	H	Guala-4-H1	6	0	0	1
2020-02-20	Guala	4	H2	H	Guala-4-H2	6	0	0	1
2020-02-20	Guala	4	H3	H	Guala-4-H3	6	0	0	1
2020-02-20	Guala	4	H4	H	Guala-4-H4	6	0	0	1
2020-02-20	Guala	4	H5	H	Guala-4-H5	6	0	0	1
2020-02-20	Guala	4	H6	H	Guala-4-H6	6	0	0	1
2020-02-20	Guala	4	H7	H	Guala-4-H7	6	0	0	1
2020-02-20	Guala	4	H8	H	Guala-4-H8	6	0	0	1
2020-02-20	Guala	4	H9	H	Guala-4-H9	6	0	0	1
2020-02-20	Guala	4	H10	H	Guala-4-H10	6	0	0	1
2019-07-30	Kapethe	1	H1	H	Kapethe-1-H1	6	0	0	1
2019-07-30	Kapethe	1	H2	H	Kapethe-1-H2	6	0	0	1
2019-07-30	Kapethe	1	H3	H	Kapethe-1-H3	6	0	0	1
2019-07-30	Kapethe	1	H4	H	Kapethe-1-H4	6	0	0	1
2019-07-30	Kapethe	1	H5	H	Kapethe-1-H5	6	0	0	1
2019-07-30	Kapethe	1	H6	H	Kapethe-1-H6	6	0	0	1
2019-07-30	Kapethe	1	H7	H	Kapethe-1-H7	6	0	0	1
2019-07-30	Kapethe	1	H8	H	Kapethe-1-H8	6	0	0	1
2019-07-30	Kapethe	1	H9	H	Kapethe-1-H9	6	0	0	1
2019-07-30	Kapethe	1	H10	H	Kapethe-1-H10	6	0	0	1
2019-10-01	Kapethe	2	H1	H	Kapethe-2-H1	6	0	0	1
2019-10-01	Kapethe	2	H2	H	Kapethe-2-H2	6	0	0	1
2019-10-01	Kapethe	2	H3	H	Kapethe-2-H3	6	0	0	1
2019-10-01	Kapethe	2	H4	H	Kapethe-2-H4	6	1	0.16666666666666666	1
2019-10-01	Kapethe	2	H5	H	Kapethe-2-H5	6	0	0	1
2019-10-01	Kapethe	2	H6	H	Kapethe-2-H6	6	0	0	1
2019-10-01	Kapethe	2	H7	H	Kapethe-2-H7	6	0	0	1
2019-10-01	Kapethe	2	H8	H	Kapethe-2-H8	6	0	0	1
2019-10-01	Kapethe	2	H9	H	Kapethe-2-H9	6	0	0	1
2019-10-01	Kapethe	2	H10	H	Kapethe-2-H10	6	0	0	1
2019-10-01	Kapethe	2	H11	H	Kapethe-2-H11	6	0	0	1
2019-10-01	Kapethe	2	H12	H	Kapethe-2-H12	6	0	0	1
2019-12-05	Kapethe	3	H1	H	Kapethe-3-H1	6	0	0	1
2019-12-05	Kapethe	3	H2	H	Kapethe-3-H2	6	0	0	1
2019-12-05	Kapethe	3	H3	H	Kapethe-3-H3	6	0	0	1
2019-12-05	Kapethe	3	H4	H	Kapethe-3-H4	6	0	0	1
2019-12-05	Kapethe	3	H5	H	Kapethe-3-H5	6	0	0	1
2019-12-05	Kapethe	3	H6	H	Kapethe-3-H6	6	0	0	1
2019-12-05	Kapethe	3	H7	H	Kapethe-3-H7	6	0	0	1
2019-12-05	Kapethe	3	H8	H	Kapethe-3-H8	6	0	0	1
2019-12-05	Kapethe	3	H9	H	Kapethe-3-H9	6	0	0	1
2019-12-05	Kapethe	3	H10	H	Kapethe-3-H10	6	0	0	1
2019-12-05	Kapethe	3	H11	H	Kapethe-3-H11	6	0	0	1
2019-12-05	Kapethe	3	H12	H	Kapethe-3-H12	6	0	0	1
2020-01-20	Kapethe	4	H1	H	Kapethe-4-H1	6	0	0	1
2020-01-20	Kapethe	4	H2	H	Kapethe-4-H2	6	0	0	1
2020-01-20	Kapethe	4	H3	H	Kapethe-4-H3	6	0	0	1
2020-01-20	Kapethe	4	H4	H	Kapethe-4-H4	6	0	0	1
2020-01-20	Kapethe	4	H5	H	Kapethe-4-H5	6	0	0	1
2020-01-20	Kapethe	4	H6	H	Kapethe-4-H6	6	0	0	1
2020-01-20	Kapethe	4	H7	H	Kapethe-4-H7	6	0	0	1
2020-01-20	Kapethe	4	H8	H	Kapethe-4-H8	6	0	0	1
2020-01-20	Kapethe	4	H9	H	Kapethe-4-H9	6	0	0	1
2020-01-20	Kapethe	4	H10	H	Kapethe-4-H10	4	0	0	1
2019-07-15	Largo	1	H1	H	Largo-1-H1	4	0	0	1
2019-07-15	Largo	1	H2	H	Largo-1-H2	5	0	0	1
2019-07-15	Largo	1	H3	H	Largo-1-H3	6	0	0	1
2019-07-15	Largo	1	H4	H	Largo-1-H4	5	0	0	1
2019-07-15	Largo	1	H5	H	Largo-1-H5	6	0	0	1
2019-07-15	Largo	1	H6	H	Largo-1-H6	5	0	0	1
2019-07-15	Largo	1	H7	H	Largo-1-H7	6	0	0	1
2019-07-15	Largo	1	H8	H	Largo-1-H8	5	0	0	1
2019-07-15	Largo	1	H9	H	Largo-1-H9	5	0	0	1
2019-07-15	Largo	1	H10	H	Largo-1-H10	5	0	0	1
2019-07-15	Largo	1	H11	H	Largo-1-H11	4	0	0	1
2019-07-15	Largo	1	H12	H	Largo-1-H12	6	0	0	1
2019-07-15	Largo	1	H13	H	Largo-1-H13	6	0	0	1
2019-07-15	Largo	1	H14	H	Largo-1-H14	6	0	0	1
2019-07-15	Largo	1	H15	H	Largo-1-H15	3	0	0	1
2019-07-15	Largo	1	H16	H	Largo-1-H16	6	0	0	1
2019-07-15	Largo	1	H17	H	Largo-1-H17	6	0	0	1
2019-07-15	Largo	1	H18	H	Largo-1-H18	6	0	0	1
2019-07-15	Largo	1	H19	H	Largo-1-H19	6	0	0	1
2019-07-15	Largo	1	H20	H	Largo-1-H20	6	3	0.5	1
2019-07-15	Largo	1	H21	H	Largo-1-H21	6	0	0	1
2019-07-15	Largo	1	H22	H	Largo-1-H22	6	0	0	1
2019-07-15	Largo	1	H23	H	Largo-1-H23	4	0	0	1
2019-07-15	Largo	1	H24	H	Largo-1-H24	4	0	0	1
2019-07-15	Largo	1	H25	H	Largo-1-H25	3	0	0	1
2019-07-15	Largo	1	H26	H	Largo-1-H26	3	0	0	1
2019-07-15	Largo	1	H27	H	Largo-1-H27	3	0	0	1
2019-07-15	Largo	1	H28	H	Largo-1-H28	3	0	0	1
2019-07-15	Largo	1	H29	H	Largo-1-H29	3	0	0	1
2019-07-15	Largo	1	H30	H	Largo-1-H30	2	0	0	1
2019-10-26	Largo	2	H1	H	Largo-2-H1	6	0	0	1
2019-10-26	Largo	2	H2	H	Largo-2-H2	6	0	0	1
2019-10-26	Largo	2	H3	H	Largo-2-H3	6	0	0	1
2019-10-26	Largo	2	H4	H	Largo-2-H4	6	0	0	1
2019-10-26	Largo	2	H5	H	Largo-2-H5	6	0	0	1
2019-10-26	Largo	2	H6	H	Largo-2-H6	6	0	0	1
2019-10-26	Largo	2	H7	H	Largo-2-H7	6	0	0	1
2019-10-26	Largo	2	H8	H	Largo-2-H8	6	0	0	1
2019-10-26	Largo	2	H9	H	Largo-2-H9	6	0	0	1
2019-10-26	Largo	2	H10	H	Largo-2-H10	6	0	0	1
2019-10-26	Largo	2	H11	H	Largo-2-H11	6	1	0.16666666666666666	1
2019-10-26	Largo	2	H12	H	Largo-2-H12	6	2	0.3333333333333333	1
2019-10-26	Largo	2	H13	H	Largo-2-H13	6	0	0	1
2019-10-26	Largo	2	H14	H	Largo-2-H14	6	0	0	1
2019-10-26	Largo	2	H15	H	Largo-2-H15	6	1	0.16666666666666666	1
2019-10-26	Largo	2	H16	H	Largo-2-H16	6	0	0	1
2019-10-26	Largo	2	H17	H	Largo-2-H17	6	0	0	1
2019-10-26	Largo	2	H18	H	Largo-2-H18	6	1	0.16666666666666666	1
2019-10-26	Largo	2	H19	H	Largo-2-H19	6	0	0	1
2019-10-26	Largo	2	H20	H	Largo-2-H20	6	0	0	1
2019-10-26	Largo	2	H21	H	Largo-2-H21	6	0	0	1
2019-10-26	Largo	2	H22	H	Largo-2-H22	6	2	0.3333333333333333	1
2019-12-16	Largo	3	H1	H	Largo-3-H1	6	0	0	1
2019-12-16	Largo	3	H2	H	Largo-3-H2	6	0	0	1
2019-12-16	Largo	3	H3	H	Largo-3-H3	6	0	0	1
2019-12-16	Largo	3	H4	H	Largo-3-H4	6	0	0	1
2019-12-16	Largo	3	H5	H	Largo-3-H5	6	0	0	1
2019-12-16	Largo	3	H6	H	Largo-3-H6	6	0	0	1
2019-12-16	Largo	3	H7	H	Largo-3-H7	6	0	0	1
2019-12-16	Largo	3	H8	H	Largo-3-H8	6	0	0	1
2019-12-16	Largo	3	H9	H	Largo-3-H9	6	0	0	1
2019-12-16	Largo	3	H10	H	Largo-3-H10	6	0	0	1
2019-12-16	Largo	3	H11	H	Largo-3-H11	6	0	0	1
2019-12-16	Largo	3	H12	H	Largo-3-H12	6	0	0	1
2019-12-16	Largo	3	H13	H	Largo-3-H13	6	0	0	1
2019-12-16	Largo	3	H14	H	Largo-3-H14	6	0	0	1
2019-12-16	Largo	3	H15	H	Largo-3-H15	6	0	0	1
2020-02-18	Largo	4	H1	H	Largo-4-H1	6	0	0	1
2020-02-18	Largo	4	H2	H	Largo-4-H2	6	0	0	1
2020-02-18	Largo	4	H3	H	Largo-4-H3	6	1	0.16666666666666666	1
2020-02-18	Largo	4	H4	H	Largo-4-H4	6	0	0	1
2020-02-18	Largo	4	H5	H	Largo-4-H5	6	1	0.16666666666666666	1
2020-02-18	Largo	4	H6	H	Largo-4-H6	6	0	0	1
2020-02-18	Largo	4	H7	H	Largo-4-H7	6	0	0	1
2020-02-18	Largo	4	H8	H	Largo-4-H8	6	0	0	1
2020-02-18	Largo	4	H9	H	Largo-4-H9	6	0	0	1
2020-02-18	Largo	4	H10	H	Largo-4-H10	6	0	0	1
2020-02-18	Largo	4	H11	H	Largo-4-H11	6	0	0	1
2020-02-18	Largo	4	H12	H	Largo-4-H12	6	1	0.16666666666666666	1
2020-02-18	Largo	4	H13	H	Largo-4-H13	6	0	0	1
2020-02-18	Largo	4	H14	H	Largo-4-H14	6	0	0	1
2020-02-18	Largo	4	H15	H	Largo-4-H15	6	0	0	1
2020-02-18	Largo	4	H16	H	Largo-4-H16	6	0	0	1
2020-02-18	Largo	4	H17	H	Largo-4-H17	6	0	0	1
2020-02-18	Largo	4	H18	H	Largo-4-H18	6	0	0	1
2020-02-18	Largo	4	H19	H	Largo-4-H19	6	0	0	1
2020-02-18	Largo	4	H20	H	Largo-4-H20	6	0	0	1
2019-08-01	Makump	1	H2	H	Makump-1-H2	3	0	0	1
2019-08-01	Makump	1	H3	H	Makump-1-H3	6	0	0	1
2019-08-01	Makump	1	H4	H	Makump-1-H4	6	0	0	1
2019-08-01	Makump	1	H5	H	Makump-1-H5	6	0	0	1
2019-08-01	Makump	1	H6	H	Makump-1-H6	6	0	0	1
2019-08-03	Makuna	1	H1	H	Makuna-1-H1	6	0	0	0
2019-08-03	Makuna	1	H2	H	Makuna-1-H2	6	0	0	0
2019-08-03	Makuna	1	H3	H	Makuna-1-H3	6	0	0	0
2019-08-03	Makuna	1	H4	H	Makuna-1-H4	6	0	0	0
2019-10-03	Makuna	2	H1	H	Makuna-2-H1	6	0	0	0
2019-10-03	Makuna	2	H2	H	Makuna-2-H2	6	0	0	0
2019-10-03	Makuna	2	H3	H	Makuna-2-H3	6	0	0	0
2019-10-03	Makuna	2	H4	H	Makuna-2-H4	6	0	0	0
2019-12-06	Makuna	3	H1	H	Makuna-3-H1	6	0	0	0
2019-12-06	Makuna	3	H2	H	Makuna-3-H2	6	0	0	0
2019-12-06	Makuna	3	H3	H	Makuna-3-H3	6	0	0	0
2019-12-06	Makuna	3	H4	H	Makuna-3-H4	6	0	0	0
2019-12-06	Makuna	3	H5	H	Makuna-3-H5	6	0	0	0
2019-12-06	Makuna	3	H6	H	Makuna-3-H6	6	0	0	0
2020-01-27	Makuna	4	H1	H	Makuna-4-H1	6	0	0	0
2020-01-27	Makuna	4	H2	H	Makuna-4-H2	6	0	0	0
2020-01-27	Makuna	4	H3	H	Makuna-4-H3	6	0	0	0
2020-01-27	Makuna	4	H4	H	Makuna-4-H4	6	0	0	0
2020-01-27	Makuna	4	H5	H	Makuna-4-H5	6	0	0	0
2020-01-27	Makuna	4	H6	H	Makuna-4-H6	6	0	0	0
2020-12-15	Mokorie	5	H1	H	Mokorie-5-H1	12	0	0	1
2020-12-15	Mokorie	5	H2	H	Mokorie-5-H2	12	0	0	1
2020-12-15	Mokorie	5	H3	H	Mokorie-5-H3	12	0	0	1
2020-12-15	Mokorie	5	H4	H	Mokorie-5-H4	12	0	0	1
2020-12-15	Mokorie	5	H5	H	Mokorie-5-H5	9	0	0	1
2020-12-15	Mokorie	5	H6	H	Mokorie-5-H6	9	0	0	1
2020-12-15	Mokorie	5	H7	H	Mokorie-5-H7	9	0	0	1
2020-12-15	Mokorie	5	H8	H	Mokorie-5-H8	9	0	0	1
2020-11-17	Naiawama	5	H1	H	Naiawama-5-H1	12	2	0.16666666666666666	1
2020-11-17	Naiawama	5	H2	H	Naiawama-5-H2	12	0	0	1
2020-11-17	Naiawama	5	H3	H	Naiawama-5-H3	12	1	0.08333333333333333	1
2020-11-17	Naiawama	5	H4	H	Naiawama-5-H4	12	0	0	1
2020-11-17	Naiawama	5	H5	H	Naiawama-5-H5	12	2	0.16666666666666666	1
2019-08-14	Njaguima	1	H1	H	Njaguima-1-H1	6	0	0	1
2019-08-14	Njaguima	1	H2	H	Njaguima-1-H2	6	0	0	1
2019-08-14	Njaguima	1	H3	H	Njaguima-1-H3	6	0	0	1
2019-10-11	Njaguima	2	H1	H	Njaguima-2-H1	6	0	0	1
2019-10-11	Njaguima	2	H2	H	Njaguima-2-H2	6	0	0	1
2019-10-11	Njaguima	2	H3	H	Njaguima-2-H3	6	0	0	1
2019-10-11	Njaguima	2	H4	H	Njaguima-2-H4	6	0	0	1
2019-12-10	Njaguima	3	H1	H	Njaguima-3-H1	6	0	0	1
2019-12-10	Njaguima	3	H2	H	Njaguima-3-H2	6	0	0	1
2019-12-10	Njaguima	3	H3	H	Njaguima-3-H3	6	0	0	1
2019-12-10	Njaguima	3	H4	H	Njaguima-3-H4	6	0	0	1
2020-02-03	Njaguima	4	H1	H	Njaguima-4-H1	6	0	0	1
2020-02-03	Njaguima	4	H2	H	Njaguima-4-H2	6	0	0	1
2020-02-03	Njaguima	4	H3	H	Njaguima-4-H3	6	0	0	1
2021-01-26	Petema	5	H1	H	Petema-5-H1	12	0	0	1
2021-01-26	Petema	5	H2	H	Petema-5-H2	12	0	0	1
2021-01-26	Petema	5	H3	H	Petema-5-H3	12	0	0	1
2021-01-26	Petema	5	H4	H	Petema-5-H4	12	0	0	1
2021-01-26	Petema	5	H5	H	Petema-5-H5	11	0	0	1
2021-01-26	Petema	5	H6	H	Petema-5-H6	12	0	0	1
2021-01-26	Petema	5	H7	H	Petema-5-H7	10	0	0	1
2021-01-26	Petema	5	H8	H	Petema-5-H8	11	0	0	1
2021-01-26	Petema	5	H9	H	Petema-5-H9	12	0	0	1
2021-01-26	Petema	5	H10	H	Petema-5-H10	12	0	0	1
2021-01-26	Petema	5	H11	H	Petema-5-H11	6	0	0	1
2021-01-26	Petema	5	H12	H	Petema-5-H12	6	0	0	1
2021-01-26	Petema	5	H13	H	Petema-5-H13	6	0	0	1
2021-01-26	Petema	5	H14	H	Petema-5-H14	5	0	0	1
2021-01-26	Petema	5	H15	H	Petema-5-H15	6	0	0	1
NA	Talama	1	H1	H	Talama-1-H1	6	0	0	0
NA	Talama	1	H2	H	Talama-1-H2	6	0	0	0
NA	Talama	1	H3	H	Talama-1-H3	6	0	0	0
NA	Talama	1	H4	H	Talama-1-H4	6	0	0	0
NA	Talama	1	H5	H	Talama-1-H5	6	0	0	0
2019-10-24	Talama	2	H1	H	Talama-2-H1	6	0	0	0
2019-10-24	Talama	2	H2	H	Talama-2-H2	6	1	0.16666666666666666	0
2019-10-24	Talama	2	H3	H	Talama-2-H3	6	0	0	0
2019-10-24	Talama	2	H4	H	Talama-2-H4	6	0	0	0
2019-10-24	Talama	2	H5	H	Talama-2-H5	6	0	0	0
2019-12-20	Talama	3	H1	H	Talama-3-H1	6	0	0	0
2019-12-20	Talama	3	H2	H	Talama-3-H2	6	0	0	0
2019-12-20	Talama	3	H3	H	Talama-3-H3	6	0	0	0
2019-12-20	Talama	3	H4	H	Talama-3-H4	6	0	0	0
2019-12-20	Talama	3	H5	H	Talama-3-H5	6	0	0	0
2020-02-22	Talama	4	H1	H	Talama-4-H1	6	1	0.16666666666666666	0
2020-02-22	Talama	4	H2	H	Talama-4-H2	6	4	0.6666666666666666	0
2020-02-22	Talama	4	H3	H	Talama-4-H3	6	0	0	0
2020-02-22	Talama	4	H4	H	Talama-4-H4	6	0	0	0
2020-02-22	Talama	4	H5	H	Talama-4-H5	6	0	0	0
2021-02-09	Yekeyor	5	H1	H	Yekeyor-5-H1	12	0	0	1
2021-02-09	Yekeyor	5	H2	H	Yekeyor-5-H2	12	0	0	1
2021-02-09	Yekeyor	5	H3	H	Yekeyor-5-H3	12	0	0	1
2021-02-09	Yekeyor	5	H4	H	Yekeyor-5-H4	12	0	0	1
2021-02-09	Yekeyor	5	H5	H	Yekeyor-5-H5	12	1	0.08333333333333333	1
2021-02-09	Yekeyor	5	H6	H	Yekeyor-5-H6	12	0	0	1
2021-02-09	Yekeyor	5	H7	H	Yekeyor-5-H7	12	0	0	1
2021-02-09	Yekeyor	5	H8	H	Yekeyor-5-H8	12	0	0	1
2021-02-09	Yekeyor	5	H9	H	Yekeyor-5-H9	12	0	0	1
2021-02-09	Yekeyor	5	H10	H	Yekeyor-5-H10	12	0	0	1
2021-02-09	Yekeyor	5	H11	H	Yekeyor-5-H11	12	0	0	1
2021-02-09	Yekeyor	5	H12	H	Yekeyor-5-H12	12	0	0	1
2021-02-09	Yekeyor	5	H13	H	Yekeyor-5-H13	12	0	0	1
