# Supplementary material for: Reservoir displacement by an invasive rodent reduces Lassa virus zoonotic spillover risk
Source: Nat Commun. 2024 Apr 27;15:3589. doi: 10.1038/s41467-024-47991-1 (PMC11055883; doi:10.1038/s41467-024-47991-1)
Supplement: Supplementary file 4 — Source Data [file 41467_2024_47991_MOESM4_ESM.zip › source_data/Figure3a.csv]

site	latitude	longitude	tot_traps	n_Mna	n_Mna_tested_lassa	n_Mna_neg_lassa	n_Mna_pos_lassa	data_source
Badala	9.319729409561736	-11.540764070520316	301	0	0	0	0	PREEMPT
Bafodia	9.683164616679528	-11.733040802401746	837	165	165	163	2	PREEMPT
Barlie	8.019789811304502	-11.584217435203092	220	2	2	2	0	PREEMPT
Benduma	8.025988093218489	-11.5215033551764	316	8	8	8	0	PREEMPT
Gbainkfay	9.298792228749834	-12.256579280914396	72	0	0	0	0	PREEMPT
Gbenikoro	9.62299969233059	-11.4718678469135	18	0	0	0	0	PREEMPT
Guala	8.124279286783235	-11.235621660915578	276	0	0	0	0	PREEMPT
Kapethe	8.9862061417923	-11.982410632675997	262	1	1	0	1	PREEMPT
Largo	8.051547331161421	-11.103385534172824	486	13	13	10	3	PREEMPT
Makump	8.805581045422798	-12.03982493380907	27	0	0	0	0	PREEMPT
Makuna	8.748832258264692	-11.984298413011164	120	0	0	0	0	PREEMPT
Mokorie	8.207852394264012	-12.058048705581529	84	0	0	0	0	PREEMPT
Naiawama	7.8694422230075105	-11.04104693769143	60	5	5	5	0	PREEMPT
Njaguima	8.424344884832752	-11.642931353759266	84	0	0	0	0	PREEMPT
Petema	7.747475128890135	-11.628258155737251	145	0	0	0	0	PREEMPT
Talama	8.195003613146277	-11.12266698403304	120	6	6	6	0	PREEMPT
Yekeyor	8.576877642939278	-10.878485814424144	156	1	1	1	0	PREEMPT
Bamba	10.00055556	-13.885	169	0	0	0	0	EFC
Bantou	10.054515147679323	-10.578665738396625	1651	243	220	200	20	EFC
Gagal	11.088055555555556	-12.2975	470	11	11	11	0	EFC
Gania	10.066557407407409	-12.539639814814814	900	0	0	0	0	EFC
Gayebombo	10.132314814814816	-13.590833333333334	159	0	0	0	0	EFC
Gbetaya	9.840833333333334	-11.04	275	41	41	37	4	EFC
Kaali	9.930416666666666	-12.705972222222222	240	0	0	0	0	EFC
Khoneya	10.14861111111111	-12.675833333333332	321	0	0	0	0	EFC
Sangassou	8.61361111111111	-9.474166666666669	210	14	14	14	0	EFC
Tanganya	10.000712298701298	-10.97318917748918	1507	168	152	131	21	EFC
Yafraya	10.01194444	-13.67888889	102	0	0	0	0	EFC
