# Supplementary material for: Reservoir displacement by an invasive rodent reduces Lassa virus zoonotic spillover risk
Source: Nat Commun. 2024 Apr 27;15:3589. doi: 10.1038/s41467-024-47991-1 (PMC11055883; doi:10.1038/s41467-024-47991-1)
Supplement: Supplementary file 4 — Source Data [file 41467_2024_47991_MOESM4_ESM.zip › source_data/Figure3b.csv]

season	site_status	catch_per_trap
rainy season	Absent	0.004047657339147583
rainy season	Absent	0.004496625735632473
rainy season	Absent	0.0036978119467532895
rainy season	Absent	0.0029315880681559984
rainy season	Absent	0.004650523430588312
rainy season	Absent	0.0033904453314775426
rainy season	Absent	0.0033510585432419363
rainy season	Absent	0.00477013820837282
rainy season	Absent	0.005876685890687926
rainy season	Absent	0.008076715391904474
rainy season	Absent	0.00815999273765318
rainy season	Absent	0.0010788970604405951
rainy season	Absent	0.01891133124111227
rainy season	Absent	0.0023671490036715624
rainy season	Absent	0.007737396635206808
rainy season	Absent	0.00805612183636799
rainy season	Absent	0.003061206988814849
rainy season	Absent	0.003312742111753786
rainy season	Absent	0.007173504292808971
rainy season	Absent	0.0042166006867930365
rainy season	Absent	0.002437091399788243
rainy season	Absent	0.005591084519437116
rainy season	Absent	0.0057027999810921855
rainy season	Absent	0.0017907674643203
rainy season	Absent	0.0029295483927499395
rainy season	Absent	0.004660367366215461
rainy season	Absent	0.002164879017827859
rainy season	Absent	0.006176457450160277
rainy season	Absent	0.004052254038360853
rainy season	Absent	0.004569470249233944
rainy season	Absent	0.004962021801649458
rainy season	Absent	0.002399942020608116
rainy season	Absent	0.007438173184534893
rainy season	Absent	0.0025367742128998435
rainy season	Absent	0.003966492801690452
rainy season	Absent	0.0036800092986405217
rainy season	Absent	0.005683812821841579
rainy season	Absent	0.006622972444928687
rainy season	Absent	0.005954684846960998
rainy season	Absent	0.002537421172808018
rainy season	Absent	0.005109278900940769
rainy season	Absent	0.006975041510264609
rainy season	Absent	0.0038730862853961455
rainy season	Absent	0.005689960345639957
rainy season	Absent	0.005749668948524422
rainy season	Absent	0.005998067169910715
rainy season	Absent	0.0023505007932940933
rainy season	Absent	0.004897340383994075
rainy season	Absent	0.006109832257132285
rainy season	Absent	0.006630452677273389
rainy season	Absent	0.006925894954167822
rainy season	Absent	0.002287378218605192
rainy season	Absent	0.0036068978406048053
rainy season	Absent	0.004813884174730137
rainy season	Absent	0.001943820330106229
rainy season	Absent	0.0029578873458087082
rainy season	Absent	0.0021713352024096315
rainy season	Absent	0.007931358075926974
rainy season	Absent	0.00703550293898199
rainy season	Absent	0.004118842918867908
rainy season	Absent	0.005015290164098731
rainy season	Absent	0.012536837105914756
rainy season	Absent	0.0055795620016372525
rainy season	Absent	0.0036878966389338095
rainy season	Absent	0.004505046797830937
rainy season	Absent	0.007924952126953528
rainy season	Absent	0.004137692556609774
rainy season	Absent	0.0064396570074304015
rainy season	Absent	0.0031218203555758335
rainy season	Absent	0.004701409601589022
rainy season	Absent	0.005093408633281082
rainy season	Absent	0.0037453283086283998
rainy season	Absent	0.012034954360322904
rainy season	Absent	0.0016372569974022434
rainy season	Absent	0.004389776343516786
rainy season	Absent	0.004757219119754145
rainy season	Absent	0.004137638766956171
rainy season	Absent	0.0053242682216201615
rainy season	Absent	0.0029486318378235516
rainy season	Absent	0.005814328365651904
rainy season	Absent	0.004754864879012521
rainy season	Absent	0.005452027070053283
rainy season	Absent	0.0060298026307356875
rainy season	Absent	0.003213026343007952
rainy season	Absent	0.003064959265176185
rainy season	Absent	0.0016406435591573142
rainy season	Absent	0.002268696140403406
rainy season	Absent	0.0023506697298567684
rainy season	Absent	0.004630326013870221
rainy season	Absent	0.0018088463728009572
rainy season	Absent	0.0074632895762336985
rainy season	Absent	0.009704952080333392
rainy season	Absent	0.005843239073630541
rainy season	Absent	0.0032986008013957016
rainy season	Absent	0.00234592194694797
rainy season	Absent	0.003417134310725554
rainy season	Absent	0.004050237328301341
rainy season	Absent	0.0050163585346811096
rainy season	Absent	0.0031364615794510996
rainy season	Absent	0.004607679089726954
rainy season	Absent	0.006795727996715462
rainy season	Absent	0.003101597430659055
rainy season	Absent	0.008814171103985255
rainy season	Absent	0.00441392483528546
rainy season	Absent	0.005118376397929774
rainy season	Absent	0.004524429894198767
rainy season	Absent	0.003328431856062483
rainy season	Absent	0.0039202494186392515
rainy season	Absent	0.0030249007438139085
rainy season	Absent	0.007414705655495753
rainy season	Absent	0.005159905570225575
rainy season	Absent	0.003684825900173833
rainy season	Absent	0.0024889682793822728
rainy season	Absent	0.0015615786722898287
rainy season	Absent	0.003972247593594984
rainy season	Absent	0.0038992385051540433
rainy season	Absent	0.004067913762551496
rainy season	Absent	0.007049913018750197
rainy season	Absent	0.0044255027108645005
rainy season	Absent	0.004653661266758532
rainy season	Absent	0.003564836816272993
rainy season	Absent	0.0032393940120134346
rainy season	Absent	0.0026623395837405573
rainy season	Absent	0.005264407896627535
rainy season	Absent	0.006698631682063409
rainy season	Absent	0.005062417717575429
rainy season	Absent	0.002753033181618015
rainy season	Absent	0.003780046378429937
rainy season	Absent	0.004082180487964752
rainy season	Absent	0.006268150148531415
rainy season	Absent	0.0021721300565431464
rainy season	Absent	0.008135061324392233
rainy season	Absent	0.0034484814646827764
rainy season	Absent	0.004641544972288251
rainy season	Absent	0.005365877801359147
rainy season	Absent	0.00431535364792902
rainy season	Absent	0.005577397551511095
rainy season	Absent	0.0017481723643544638
rainy season	Absent	0.0028356162309738165
rainy season	Absent	0.00526230044964477
rainy season	Absent	0.005520604024231263
rainy season	Absent	0.004561562776610317
rainy season	Absent	0.004308377051315346
rainy season	Absent	0.007522791498461073
rainy season	Absent	0.0032668534664548935
rainy season	Absent	0.0033780623604706787
rainy season	Absent	0.0036216795378822856
rainy season	Absent	0.003206254004753657
rainy season	Absent	0.006468053925669544
rainy season	Absent	0.006582638014050589
rainy season	Absent	0.0028440542271819845
rainy season	Absent	0.0015148123637520696
rainy season	Absent	0.004953920478609001
rainy season	Absent	0.006242640681381263
rainy season	Absent	0.0027543577091016956
rainy season	Absent	0.005306302574079322
rainy season	Absent	0.0029422814357745147
rainy season	Absent	0.010152959902461138
rainy season	Absent	0.008085176141349243
rainy season	Absent	0.0011181709600205625
rainy season	Absent	0.009094058416217939
rainy season	Absent	0.005478828380825153
rainy season	Absent	0.008024884520808488
rainy season	Absent	0.009296233136122904
rainy season	Absent	0.008692766812404787
rainy season	Absent	0.0011747311101499645
rainy season	Absent	0.0012268173295608164
rainy season	Absent	0.004074264660433461
rainy season	Absent	0.0058121425891381594
rainy season	Absent	0.0042942472536010075
rainy season	Absent	0.007838929478913766
rainy season	Absent	0.004734549023826847
rainy season	Absent	0.006190459267284898
rainy season	Absent	0.005465142951807229
rainy season	Absent	0.003117515214715558
rainy season	Absent	0.004700398437138359
rainy season	Absent	0.00668157193170011
rainy season	Absent	0.005686433663610063
rainy season	Absent	0.004248101932163466
rainy season	Absent	0.004406590578409253
rainy season	Absent	0.003574810897640825
rainy season	Absent	0.0028017053321458575
rainy season	Absent	0.006070265106427209
rainy season	Absent	0.005437010008538599
rainy season	Absent	0.005637621625601436
rainy season	Absent	0.006398485226434813
rainy season	Absent	0.003731263734097444
rainy season	Absent	0.007718364420662417
rainy season	Absent	0.002611457459241099
rainy season	Absent	0.003257762398822216
rainy season	Absent	0.00785056323562943
rainy season	Absent	0.008030720733061223
rainy season	Absent	0.002442351437128903
rainy season	Absent	0.0056176604038502284
rainy season	Absent	0.006222683714075373
rainy season	Absent	0.005880032440470502
rainy season	Absent	0.004573762996927599
rainy season	Absent	0.0023535480051187435
rainy season	Absent	0.004356361884989549
rainy season	Absent	0.005738519664975415
rainy season	Absent	0.012144431828023198
rainy season	Absent	0.0075853918981116045
rainy season	Absent	0.002537180129246352
rainy season	Absent	0.004507475672577908
rainy season	Absent	0.0067284531885260885
rainy season	Absent	0.007123436610442368
rainy season	Absent	0.004666966453792044
rainy season	Absent	0.0078414932280035
rainy season	Absent	0.004612524306165499
rainy season	Absent	0.004623621530047714
rainy season	Absent	0.005794031169688904
rainy season	Absent	0.002477411534415209
rainy season	Absent	0.005104233426261559
rainy season	Absent	0.004513343714761683
rainy season	Absent	0.004538970748544198
rainy season	Absent	0.005882643754542896
rainy season	Absent	0.005241938008898745
rainy season	Absent	0.004823077833697074
rainy season	Absent	0.006496939884081202
rainy season	Absent	0.002796622052277795
rainy season	Absent	0.006047438409429491
rainy season	Absent	0.0029679256634442793
rainy season	Absent	0.00231532317674855
rainy season	Absent	0.004198508230498312
rainy season	Absent	0.00746573793672387
rainy season	Absent	0.003655673261027997
rainy season	Absent	0.004020817656074988
rainy season	Absent	0.008827401928447474
rainy season	Absent	0.0017502896332969482
rainy season	Absent	0.002688609858964041
rainy season	Absent	0.004409588079037285
rainy season	Absent	0.0034815314853719613
rainy season	Absent	0.003883874659722547
rainy season	Absent	0.003271534951762341
rainy season	Absent	0.003665541520455627
rainy season	Absent	0.006389284427756311
rainy season	Absent	0.004925938815931931
rainy season	Absent	0.0026181377405157494
rainy season	Absent	0.005753618602149739
rainy season	Absent	0.005504699483688103
rainy season	Absent	0.003581720526583887
rainy season	Absent	0.001726223853104903
rainy season	Absent	0.0054680402452866395
rainy season	Absent	0.0041098900609185295
rainy season	Absent	0.003340624544842761
rainy season	Absent	0.010438295250948111
rainy season	Absent	0.007852149209581008
rainy season	Absent	0.006453615258532406
rainy season	Absent	0.0030911317283440383
rainy season	Absent	0.0040192860163439205
rainy season	Absent	0.006167228078210627
rainy season	Absent	0.004098685362424621
rainy season	Absent	0.003950002765273939
rainy season	Absent	0.005129351710537561
rainy season	Absent	0.006099551714070475
rainy season	Absent	0.0034357226396145284
rainy season	Absent	0.006471269347436726
rainy season	Absent	0.005170763098999184
rainy season	Absent	0.0031055327506667395
rainy season	Absent	0.0017653733168482252
rainy season	Absent	0.002758950293605701
rainy season	Absent	0.004724341938551247
rainy season	Absent	0.0021613959346162065
rainy season	Absent	0.0020486996585413982
rainy season	Absent	0.004198495634992513
rainy season	Absent	0.004550341472200617
rainy season	Absent	0.0025206368276487986
rainy season	Absent	0.005402194603055605
rainy season	Absent	0.006356332620138518
rainy season	Absent	0.006096758759020965
rainy season	Absent	0.007267920985991109
rainy season	Absent	0.0024620720175566294
rainy season	Absent	0.007304968104828691
rainy season	Absent	0.0037491017538459855
rainy season	Absent	0.0040163690736743675
rainy season	Absent	0.005404312678455658
rainy season	Absent	0.002824672077167976
rainy season	Absent	0.0021653072732506495
rainy season	Absent	0.0036084859465507135
rainy season	Absent	0.004924517395110542
rainy season	Absent	0.006446190131369993
rainy season	Absent	0.003990646624231349
rainy season	Absent	0.0050063158183403554
rainy season	Absent	0.006045585758141516
rainy season	Absent	0.0041181605243192174
rainy season	Absent	0.0036212681384547134
rainy season	Absent	0.004495820911659688
rainy season	Absent	0.008854061488341057
rainy season	Absent	0.005847611451523088
rainy season	Absent	0.00937234450546218
rainy season	Absent	0.0025652611312132713
rainy season	Absent	0.008138389244987275
rainy season	Absent	0.005058349675340928
rainy season	Absent	0.004845041830163499
rainy season	Absent	0.0058525898868921344
rainy season	Absent	0.005596560871418544
rainy season	Absent	0.003238794779551926
rainy season	Absent	0.008192861931272794
rainy season	Absent	0.009486647456077404
rainy season	Absent	0.0033814252052571853
rainy season	Absent	0.004930173987342832
rainy season	Absent	0.0015455197769505323
rainy season	Absent	0.005756198527616166
rainy season	Absent	0.0034193185573425777
rainy season	Absent	0.00450643456594999
rainy season	Absent	0.004316611325216708
rainy season	Absent	0.006113566260795389
rainy season	Absent	0.0019418852488878597
rainy season	Absent	0.0036244008032264535
rainy season	Absent	0.006512805260420035
rainy season	Absent	0.0037763248658930033
rainy season	Absent	0.0038588139097174693
rainy season	Absent	0.004529179870125798
rainy season	Absent	0.003363339162952694
rainy season	Absent	0.003164563967054942
rainy season	Absent	0.001469016719945244
rainy season	Absent	0.003688003589487116
rainy season	Absent	0.002311466748239121
rainy season	Absent	0.007389272446139383
rainy season	Absent	0.00424273572347956
rainy season	Absent	0.00755534514489353
rainy season	Absent	0.005993126798275352
rainy season	Absent	0.007851340479862716
rainy season	Absent	0.001549839347805123
rainy season	Absent	0.009418984488252152
rainy season	Absent	0.00419113164154172
rainy season	Absent	0.005398732905907512
rainy season	Absent	0.0026809609105765807
rainy season	Absent	0.0041510457023931305
rainy season	Absent	0.0052752299930093035
rainy season	Absent	0.004260618250524427
rainy season	Absent	0.004733823746474058
rainy season	Absent	0.010618378058716061
rainy season	Absent	0.004268132077619544
rainy season	Absent	0.009821533577702822
rainy season	Absent	0.006603047461013918
rainy season	Absent	0.0030292506508424345
rainy season	Absent	0.004304255906759437
rainy season	Absent	0.0016470151982347094
rainy season	Absent	0.003694862269897378
rainy season	Absent	0.0011834859507670033
rainy season	Absent	0.006637917461525894
rainy season	Absent	0.0028011562517124
rainy season	Absent	0.005725645413004871
rainy season	Absent	0.0024084834582235016
rainy season	Absent	0.005586624613729658
rainy season	Absent	0.00604669764359717
rainy season	Absent	0.004073633198350672
rainy season	Absent	0.0046608474087759455
rainy season	Absent	0.004280240839758378
rainy season	Absent	0.004044448819223929
rainy season	Absent	0.004083789183969316
rainy season	Absent	0.004701286896399732
rainy season	Absent	0.0034463313173863884
rainy season	Absent	0.002526564005222159
rainy season	Absent	0.0025098419398314016
rainy season	Absent	0.0032025529191665385
rainy season	Absent	0.007489883766984924
rainy season	Absent	0.0024490306151700096
rainy season	Absent	0.0029687597677418706
rainy season	Absent	0.0035938580060961125
rainy season	Absent	0.0034961217369957154
rainy season	Absent	0.003950172619044678
rainy season	Absent	0.001842354326471186
rainy season	Absent	0.010849304526393525
rainy season	Absent	0.005067969675830525
rainy season	Absent	0.0032497770337302453
rainy season	Absent	0.0070416624022839784
rainy season	Absent	0.004279710122799377
rainy season	Absent	0.007999013959190681
rainy season	Absent	0.003689213821992612
rainy season	Absent	0.005337199509490035
rainy season	Absent	0.004400689701504679
rainy season	Absent	0.004055323972627999
rainy season	Absent	0.007631117370830804
rainy season	Absent	0.003762803453749568
rainy season	Absent	0.0032756989919891216
rainy season	Absent	0.008454875683934052
rainy season	Absent	0.0016952161909497847
rainy season	Absent	0.007043113134159104
rainy season	Absent	0.0037349905145961696
rainy season	Absent	0.006889381264144297
rainy season	Absent	0.0027123821718726933
rainy season	Absent	0.004972353548288457
rainy season	Absent	0.006343237463088426
rainy season	Absent	0.0073287009685241815
rainy season	Absent	0.00835113350692621
rainy season	Absent	0.0032268753302073
rainy season	Absent	0.006019506498590654
rainy season	Absent	0.004047368346730719
rainy season	Absent	0.004656249421863292
rainy season	Absent	0.004966732995447102
rainy season	Absent	0.0030255904998126963
rainy season	Absent	0.009944167306957392
rainy season	Absent	0.01095597619900663
rainy season	Absent	0.002518202312707566
rainy season	Absent	0.003660392122546014
rainy season	Absent	0.002994326342780408
rainy season	Absent	0.004992767069319521
rainy season	Absent	0.003769808781108349
rainy season	Absent	0.006250680132215118
rainy season	Absent	0.005162589418862261
rainy season	Absent	0.002613740609391885
rainy season	Absent	0.006777798057902314
rainy season	Absent	0.003489258603019991
rainy season	Absent	0.0032345612053413927
rainy season	Absent	0.001867004134331481
rainy season	Absent	0.003112274934520612
rainy season	Absent	0.004927153209517915
rainy season	Absent	0.004498137755361069
rainy season	Absent	0.001870113789438152
rainy season	Absent	0.008631258120341405
rainy season	Absent	0.008143086450595135
rainy season	Absent	0.005919022274858053
rainy season	Absent	0.003932708911871683
rainy season	Absent	0.009079337968365787
rainy season	Absent	0.005805728943809929
rainy season	Absent	0.004828912461119599
rainy season	Absent	0.005125055114329381
rainy season	Absent	0.006941002933438594
rainy season	Absent	0.0041809867320678875
rainy season	Absent	0.004552635422329482
rainy season	Absent	0.0030588140607064277
rainy season	Absent	0.0037988081734896904
rainy season	Absent	0.0028328953456260124
rainy season	Absent	0.005789426745410161
rainy season	Absent	0.003291815640545263
rainy season	Absent	0.002844901028165489
rainy season	Absent	0.007285567810182333
rainy season	Absent	0.004927551832336643
rainy season	Absent	0.00572796476903503
rainy season	Absent	0.0026256862198928725
rainy season	Absent	0.00459630756999493
rainy season	Absent	0.004234567844019779
rainy season	Absent	0.0015070547945181727
rainy season	Absent	0.0013826863383965189
rainy season	Absent	0.0032138232723561725
rainy season	Absent	0.00362738962848365
rainy season	Absent	0.006316778069151793
rainy season	Absent	0.0024297692135201577
rainy season	Absent	0.006074157393705228
rainy season	Absent	0.005491521069475467
rainy season	Absent	0.0016361816728377506
rainy season	Absent	0.008548084980580134
rainy season	Absent	0.005029050902751135
rainy season	Absent	0.0076374843773907635
rainy season	Absent	0.002414295869054547
rainy season	Absent	0.004050678018095748
rainy season	Absent	0.004264377773527315
rainy season	Absent	0.004637615248169817
rainy season	Absent	0.00523523262061137
rainy season	Absent	0.0019383794307037954
rainy season	Absent	0.009625899005512153
rainy season	Absent	0.005465842534877422
rainy season	Absent	0.006028373736842816
rainy season	Absent	0.0012101015467027283
rainy season	Absent	0.006845546391360864
rainy season	Absent	0.006561080363684036
rainy season	Absent	0.00947958253573223
rainy season	Absent	0.004906914235587038
rainy season	Absent	0.004804016212395535
rainy season	Absent	0.005079005013803502
rainy season	Absent	0.0037092150558150584
rainy season	Absent	0.004666238463809945
rainy season	Absent	0.005455122519023559
rainy season	Absent	0.004094154722319597
rainy season	Absent	0.0050624485984176945
rainy season	Absent	0.0022699987457999804
rainy season	Absent	0.0029197274678085913
rainy season	Absent	0.002799512455494034
rainy season	Absent	0.002819953171559381
rainy season	Absent	0.0026817063213170106
rainy season	Absent	0.004098242728308155
rainy season	Absent	0.0060394519977552096
rainy season	Absent	0.005647043190066913
rainy season	Absent	0.0015133296341412995
rainy season	Absent	0.003676621570364816
rainy season	Absent	0.0066387538918200525
rainy season	Absent	0.006275394044497592
rainy season	Absent	0.004957389436937794
rainy season	Absent	0.002471302597358311
rainy season	Absent	0.003361638079995367
rainy season	Absent	0.0031021278491691878
rainy season	Absent	0.006072663334763163
rainy season	Absent	0.008139805447921995
rainy season	Absent	0.003776343747564536
rainy season	Absent	0.005370791437693361
rainy season	Absent	0.006688832060354248
rainy season	Absent	0.00410596288351019
rainy season	Absent	0.003875959631490441
rainy season	Absent	0.004645524481305549
rainy season	Absent	0.0035883707843678164
rainy season	Absent	0.0016857478259732115
rainy season	Absent	0.0036136822957043317
rainy season	Absent	0.004331228755383727
rainy season	Absent	0.007207263082209697
rainy season	Absent	0.0011456077462960314
rainy season	Absent	0.0036027169854358364
rainy season	Absent	0.005276585901344267
rainy season	Absent	0.003413401423318523
rainy season	Absent	0.007244554469452257
rainy season	Absent	0.01717809935162266
rainy season	Absent	0.013972935485184638
rainy season	Absent	0.008486301531623218
rainy season	Absent	0.0066661153167753
rainy season	Absent	0.007318396736988254
rainy season	Absent	0.0016379390569707067
rainy season	Absent	0.007719713708687486
rainy season	Absent	0.007408687358262838
rainy season	Absent	0.004930198638274395
rainy season	Absent	0.0032551204480402974
rainy season	Absent	0.005780934102073262
rainy season	Absent	0.0073282539313998755
rainy season	Absent	0.002228314074146239
rainy season	Absent	0.006682746655300883
rainy season	Absent	0.009601249814229086
rainy season	Absent	0.00839591500792159
rainy season	Absent	0.0017308978788386016
rainy season	Absent	0.006046540431502196
rainy season	Absent	0.005757431061658989
rainy season	Absent	0.00482828474330219
rainy season	Absent	0.0041284551404036024
rainy season	Absent	0.003082742056422065
rainy season	Absent	0.007385416252476605
rainy season	Absent	0.005063876410234449
rainy season	Absent	0.0048836225924139874
rainy season	Absent	0.003656547071353556
rainy season	Absent	0.003737295714824819
rainy season	Absent	0.00438970610765718
rainy season	Absent	0.0027586531706594395
rainy season	Absent	0.004434528421456853
rainy season	Absent	0.002616023139635216
rainy season	Absent	0.009387258386619406
rainy season	Absent	0.004399726055983088
rainy season	Absent	0.005855972490468848
rainy season	Absent	0.004255300060230723
rainy season	Absent	0.00585531197402575
rainy season	Absent	0.00444363741641023
rainy season	Absent	0.003018020880517128
rainy season	Absent	0.002961279027769571
rainy season	Absent	0.005181513934833958
rainy season	Absent	0.0034477411551873775
rainy season	Absent	0.0014202377383629563
rainy season	Absent	0.0021308144530979996
rainy season	Absent	0.004440017771304303
rainy season	Absent	0.0031616033209802947
rainy season	Absent	0.006140672592929923
rainy season	Absent	0.002909913276886598
rainy season	Absent	0.0019718344039181836
rainy season	Absent	0.007699391340000806
rainy season	Absent	0.0036800019386292833
rainy season	Absent	0.0025700755079019802
rainy season	Absent	0.00752939188044968
rainy season	Absent	0.0068729971603702445
rainy season	Absent	0.003366539219882553
rainy season	Absent	0.006542610723328039
rainy season	Absent	0.0024591143848848615
rainy season	Absent	0.004401922067144239
rainy season	Absent	0.0047575473791982275
rainy season	Absent	0.0019315181095545032
rainy season	Absent	0.003267526507589838
rainy season	Absent	0.0049870187133444314
rainy season	Absent	0.0062831941826424625
rainy season	Absent	0.002832017284175426
rainy season	Absent	0.005020528861154089
rainy season	Absent	0.00504378241096935
rainy season	Absent	0.006495322347441734
rainy season	Absent	0.0037580483958012867
rainy season	Absent	0.00531007669675111
rainy season	Absent	0.001992884883163434
rainy season	Absent	0.005010016853094013
rainy season	Absent	0.006151169823801878
rainy season	Absent	0.005645085135034965
rainy season	Absent	0.00627695681217118
rainy season	Absent	0.0036546498158039264
rainy season	Absent	0.005829086385946359
rainy season	Absent	0.006114238790072509
rainy season	Absent	0.006297415297541598
rainy season	Absent	0.0031641396591209625
rainy season	Absent	0.007594360094545431
rainy season	Absent	0.008407383257206885
rainy season	Absent	0.0014941746173774049
rainy season	Absent	0.010396396741831506
rainy season	Absent	0.00412234542370262
rainy season	Absent	0.004789625760229435
rainy season	Absent	0.004939881183473499
rainy season	Absent	0.006807638421139146
rainy season	Absent	0.006295696337814054
rainy season	Absent	0.0067081974530280395
rainy season	Absent	0.0062350854191507215
rainy season	Absent	0.003672574001312955
rainy season	Absent	0.010167458518544201
rainy season	Absent	0.0019189694151383978
rainy season	Absent	0.003984314506424274
rainy season	Absent	0.001439654679579236
rainy season	Absent	0.007305410799309353
rainy season	Absent	0.008342419473062131
rainy season	Absent	0.002340347163843487
rainy season	Absent	0.007718885427844607
rainy season	Absent	0.002967655594497226
rainy season	Absent	0.0017667651559413874
rainy season	Absent	0.003962690758464747
rainy season	Absent	0.004000059671894073
rainy season	Absent	0.002778930882187847
rainy season	Absent	0.002033241421568379
rainy season	Absent	0.0017806407634302598
rainy season	Absent	0.005854855277503171
rainy season	Absent	0.003482931342381489
rainy season	Absent	0.004556862228936332
rainy season	Absent	0.003340489920386304
rainy season	Absent	0.003991161450851476
rainy season	Absent	0.0014684424466854845
rainy season	Absent	0.004253377099225425
rainy season	Absent	0.008321980596625408
rainy season	Absent	0.007339253826780916
rainy season	Absent	0.0044848644809165955
rainy season	Absent	0.00245713805151189
rainy season	Absent	0.007827993968123672
rainy season	Absent	0.00940064476534996
rainy season	Absent	0.004379072653304932
rainy season	Absent	0.004332701623533957
rainy season	Absent	0.004751639797424764
rainy season	Absent	0.008379877355308147
rainy season	Absent	0.0024308426796393104
rainy season	Absent	0.002328381239147872
rainy season	Absent	0.0027863438237120315
rainy season	Absent	0.003932704192623821
rainy season	Absent	0.0037472726385305425
rainy season	Absent	0.0026279216298980535
rainy season	Absent	0.00703975437032297
rainy season	Absent	0.0028298091719694786
rainy season	Absent	0.009246179868034811
rainy season	Absent	0.0021451077387672803
rainy season	Absent	0.0025718031790757908
rainy season	Absent	0.003385907208859725
rainy season	Absent	0.006553657422889491
rainy season	Absent	0.006125125701916856
rainy season	Absent	0.001463674828198186
rainy season	Absent	0.006136725409608103
rainy season	Absent	0.0026246597772635063
rainy season	Absent	0.0018296261913793013
rainy season	Absent	0.004602010526484004
rainy season	Absent	0.006786472407682569
rainy season	Absent	0.0022866898213703725
rainy season	Absent	0.006975439098961858
rainy season	Absent	0.003938623429880159
rainy season	Absent	0.005059675136583709
rainy season	Absent	0.003986390875129201
rainy season	Absent	0.0033531904943640283
rainy season	Absent	0.008166229354188908
rainy season	Absent	0.008046412009635712
rainy season	Absent	0.005723017944810381
rainy season	Absent	0.008308194184889728
rainy season	Absent	0.0028818791931406987
rainy season	Absent	0.0034528061560041923
rainy season	Absent	0.0044627281818319766
rainy season	Absent	0.0022770785394119974
rainy season	Absent	0.003367198452798603
rainy season	Absent	0.003968794034808527
rainy season	Absent	0.002252652203147223
rainy season	Absent	0.0032510898512754923
rainy season	Absent	0.0022310144201859177
rainy season	Absent	0.0025411691718018967
rainy season	Absent	0.004710859045522541
rainy season	Absent	0.005406842488718605
rainy season	Absent	0.0036466187886413535
rainy season	Absent	0.0074063169575925335
rainy season	Absent	0.0041722909731179295
rainy season	Absent	0.007280614580051459
rainy season	Absent	0.0031438472191935825
rainy season	Absent	0.003099495260317343
rainy season	Absent	0.005407199352099219
rainy season	Absent	0.004420051196681488
rainy season	Absent	0.0026125121786966673
rainy season	Absent	0.009949619199012863
rainy season	Absent	0.005255731939271796
rainy season	Absent	0.005744634443960461
rainy season	Absent	0.0028246743369065427
rainy season	Absent	0.006731091259204066
rainy season	Absent	0.0044455574824785295
rainy season	Absent	0.0031108601981196054
rainy season	Absent	0.0042368339439440095
rainy season	Absent	0.0047078097516060095
rainy season	Absent	0.0014727197464358807
rainy season	Absent	0.0053592137665710235
rainy season	Absent	0.0016471212694289304
rainy season	Absent	0.006285373572269321
rainy season	Absent	0.004440732227640176
rainy season	Absent	0.008719171997367835
rainy season	Absent	0.005865133705205861
rainy season	Absent	0.005613555394658664
rainy season	Absent	0.008140074065933943
rainy season	Absent	0.004491677675104698
rainy season	Absent	0.004365065866996298
rainy season	Absent	0.0026666720692599
rainy season	Absent	0.0044206921505730405
rainy season	Absent	0.005118739815555197
rainy season	Absent	0.008007745645689053
rainy season	Absent	0.004824746907360632
rainy season	Absent	0.007107853354159369
rainy season	Absent	0.007387262837353219
rainy season	Absent	0.008243213691425392
rainy season	Absent	0.006283990942178311
rainy season	Absent	0.008925577031651909
rainy season	Absent	0.005889860298623574
rainy season	Absent	0.002753055205971566
rainy season	Absent	0.0019563789283141837
rainy season	Absent	0.0044948364346842
rainy season	Absent	0.004007466631612291
rainy season	Absent	0.005388393448463212
rainy season	Absent	0.0011523199740771377
rainy season	Absent	0.0021179068774058217
rainy season	Absent	0.006163056743014737
rainy season	Absent	0.012432180083260583
rainy season	Absent	0.005626942821704416
rainy season	Absent	0.003384605239331989
rainy season	Absent	0.008156533634114189
rainy season	Absent	0.00434073756264059
rainy season	Absent	0.006088328507740516
rainy season	Absent	0.0045749660547909675
rainy season	Absent	0.006982145717950244
rainy season	Absent	0.00827929880133602
rainy season	Absent	0.007396140269852021
rainy season	Absent	0.003376873491772958
rainy season	Absent	0.00483779132605125
rainy season	Absent	0.006070125491935331
rainy season	Absent	0.0030257871695868834
rainy season	Absent	0.0030784871122346248
rainy season	Absent	0.006184927469781865
rainy season	Absent	0.006172397146915071
rainy season	Absent	0.0010888480243545853
rainy season	Absent	0.002652210064377538
rainy season	Absent	0.005350383705456231
rainy season	Absent	0.002708124364863792
rainy season	Absent	0.007649568790402759
rainy season	Absent	0.002150506248803988
rainy season	Absent	0.00492458633883668
rainy season	Absent	0.002178719413026785
rainy season	Absent	0.006979381335629758
rainy season	Absent	0.006089824593841523
rainy season	Absent	0.00318474517821055
rainy season	Absent	0.006964551968152018
rainy season	Absent	0.0035817592093744612
rainy season	Absent	0.006511034018289046
rainy season	Absent	0.00617213791167888
rainy season	Absent	0.005597881815649487
rainy season	Absent	0.001360339470119064
rainy season	Absent	0.005425208213084741
rainy season	Absent	0.0035261438461268546
rainy season	Absent	0.009770832565773319
rainy season	Absent	0.002797098357569544
rainy season	Absent	0.003893915781603852
rainy season	Absent	0.008439797192395551
rainy season	Absent	0.003515002649325072
rainy season	Absent	0.005400871227497984
rainy season	Absent	0.0032218836693006544
rainy season	Absent	0.0036642797650320055
rainy season	Absent	0.0038879509818977778
rainy season	Absent	0.008043782871815482
rainy season	Absent	0.006715855874620598
rainy season	Absent	0.0037460662109861952
rainy season	Absent	0.002244198134472514
rainy season	Absent	0.002421752081877125
rainy season	Absent	0.0036041944022496175
rainy season	Absent	0.0018471063491936634
rainy season	Absent	0.0064047075776477
rainy season	Absent	0.0032016531282228005
rainy season	Absent	0.0045736943909971935
rainy season	Absent	0.0010818702744168887
rainy season	Absent	0.004474914650281479
rainy season	Absent	0.0018744781093200048
rainy season	Absent	0.006954446776838553
rainy season	Absent	0.0019100249006863883
rainy season	Absent	0.0034486135440521776
rainy season	Absent	0.007767864433993458
rainy season	Absent	0.002494744399791115
rainy season	Absent	0.008804273943520883
rainy season	Absent	0.004801570149881254
rainy season	Absent	0.003199954461688684
rainy season	Absent	0.003945380019181881
rainy season	Absent	0.004304325205837395
rainy season	Absent	0.002418434134745341
rainy season	Absent	0.004726321852586523
rainy season	Absent	9.843018006102885e-4
rainy season	Absent	0.003052829541204153
rainy season	Absent	0.0033994215302395442
rainy season	Absent	0.005200367410631977
rainy season	Absent	0.0014495232061046757
rainy season	Absent	0.004847263306461919
rainy season	Absent	0.004028936635500399
rainy season	Absent	0.0040399983315170225
rainy season	Absent	0.003068041496444455
rainy season	Absent	0.0035469471614108104
rainy season	Absent	0.00423936408898169
rainy season	Absent	0.002717173753733135
rainy season	Absent	0.0045695753482583095
rainy season	Absent	0.003534948317382592
rainy season	Absent	0.0020582030143642964
rainy season	Absent	0.004712658937435403
rainy season	Absent	0.005230972875209778
rainy season	Absent	0.0030799097018733793
rainy season	Absent	0.004511033474251766
rainy season	Absent	0.00423289975292476
rainy season	Absent	0.009255928628099255
rainy season	Absent	0.002416838494835499
rainy season	Absent	0.004666649110862969
rainy season	Absent	0.004801874098891625
rainy season	Absent	0.0033209679079622403
rainy season	Absent	0.003910781706621734
rainy season	Absent	0.0026456513153401877
rainy season	Absent	0.0045052360137699515
rainy season	Absent	0.0023810231231399972
rainy season	Absent	0.00403667478071893
rainy season	Absent	0.004738569415050924
rainy season	Absent	0.0034452248780487155
rainy season	Absent	0.007754360102054233
rainy season	Absent	0.001486257594696388
rainy season	Absent	0.001961686140106712
rainy season	Absent	0.0022089035892920027
rainy season	Absent	0.005005559921723418
rainy season	Absent	0.0027686706049363454
rainy season	Absent	0.0039623143207237685
rainy season	Absent	0.0058742258373536
rainy season	Absent	0.002920440260276264
rainy season	Absent	0.004258820648943315
rainy season	Absent	0.00407984206856629
rainy season	Absent	0.0040857498733054155
rainy season	Absent	0.0026839437972867803
rainy season	Absent	0.008305901439708085
rainy season	Absent	0.002620938026246413
rainy season	Absent	0.007329367910657733
rainy season	Absent	0.005137056648564465
rainy season	Absent	0.0075995518540562116
rainy season	Absent	0.002094953545163891
rainy season	Absent	0.003933901096609341
rainy season	Absent	0.004795870710296417
rainy season	Absent	0.005917672891614921
rainy season	Absent	0.0043768630929662605
rainy season	Absent	0.004416794819072081
rainy season	Absent	0.0045122110076499695
rainy season	Absent	0.00329716589237411
rainy season	Absent	0.010438608404502926
rainy season	Absent	0.005805961758208471
rainy season	Absent	0.004217490483408193
rainy season	Absent	0.004569031601145466
rainy season	Absent	0.002523122644303279
rainy season	Absent	0.0035738065169006934
rainy season	Absent	0.007004965669932257
rainy season	Absent	0.010293722866105253
rainy season	Absent	0.007866802412038151
rainy season	Absent	0.0020848282525539647
rainy season	Absent	0.001684494096036056
rainy season	Absent	0.0013230388886341894
rainy season	Absent	0.006939628750906339
rainy season	Absent	0.004259502114762958
rainy season	Absent	0.003960103966079103
rainy season	Absent	0.002973355993366445
rainy season	Absent	0.003783279700131554
rainy season	Absent	0.004492715372497083
rainy season	Absent	0.0065755898099907305
rainy season	Absent	0.005420517437033549
rainy season	Absent	0.004173938936192102
rainy season	Absent	0.002967720883638484
rainy season	Absent	0.007015193374140613
rainy season	Absent	0.006852093862903735
rainy season	Absent	0.003964732069797907
rainy season	Absent	0.005726802282004846
rainy season	Absent	0.007476421578957001
rainy season	Absent	0.002212142004610338
rainy season	Absent	0.0060027174737273675
rainy season	Absent	0.004528479713041413
rainy season	Absent	0.006607506022645362
rainy season	Absent	0.007527020495520076
rainy season	Absent	0.0031978806035249307
rainy season	Absent	0.0019361655159622162
rainy season	Absent	0.004463101281503326
rainy season	Absent	0.0037283317402472425
rainy season	Absent	0.0024002893173448105
rainy season	Absent	0.00639777695332389
rainy season	Absent	0.0053818182350473115
rainy season	Absent	0.0019294617518747447
rainy season	Absent	0.0018301048842012573
rainy season	Absent	0.004340928559295241
rainy season	Absent	0.004265627419279121
rainy season	Absent	0.005500540053603033
rainy season	Absent	0.0014313818108287724
rainy season	Absent	0.0069812590417492005
rainy season	Absent	0.0044792215894806494
rainy season	Absent	0.0048977062289848996
rainy season	Absent	0.0044085541518654485
rainy season	Absent	0.0056217065757881
rainy season	Absent	0.005603684226340263
rainy season	Absent	0.004004398087574884
rainy season	Absent	0.0054575353076297215
rainy season	Absent	0.008082977272498517
rainy season	Absent	0.0021884494491518107
rainy season	Absent	0.011041139807825194
rainy season	Absent	0.005419319635041956
rainy season	Absent	0.009396058369875985
rainy season	Absent	0.006531994146507061
rainy season	Absent	0.002303026848861189
rainy season	Absent	0.0018547998246230448
rainy season	Absent	0.005886557013654113
rainy season	Absent	0.006495049549631937
rainy season	Absent	0.0069917527716482335
rainy season	Absent	0.0018413526713075721
rainy season	Absent	0.0029122797070946236
rainy season	Absent	0.008851662362773915
rainy season	Absent	0.004283173809160947
rainy season	Absent	0.008464672101006815
rainy season	Absent	0.007137983253658976
rainy season	Absent	0.004291993365490263
rainy season	Absent	0.007774236695099327
rainy season	Absent	7.732006267794455e-4
rainy season	Absent	9.635424624864991e-4
rainy season	Absent	0.007417078740978934
rainy season	Absent	0.0029496693489916136
rainy season	Absent	0.00499009166324325
rainy season	Absent	0.0029275569770009623
rainy season	Absent	0.002480436317014068
rainy season	Absent	0.004693259258664074
rainy season	Absent	0.005947317508443962
rainy season	Absent	0.005256404716016817
rainy season	Absent	0.0021873568103515217
rainy season	Absent	0.0030411851121763503
rainy season	Absent	0.004370307090141634
rainy season	Absent	0.007188455087122848
rainy season	Absent	0.012473286518560188
rainy season	Absent	0.003523561186803584
rainy season	Absent	0.006898294995604353
rainy season	Absent	0.006793438901573098
rainy season	Absent	0.003418028691799331
rainy season	Absent	0.007176711566000014
rainy season	Absent	0.0025762304869370823
rainy season	Absent	0.0032086547842558578
rainy season	Absent	0.0033941720535861754
rainy season	Absent	0.006327010052455612
rainy season	Absent	0.004580645737837947
rainy season	Absent	0.00169059743615539
rainy season	Absent	0.00324367445734834
rainy season	Absent	0.008598512979789655
rainy season	Absent	0.004266078746534872
rainy season	Absent	0.004219287517095123
rainy season	Absent	0.0032596905872318816
rainy season	Absent	0.003737370461486577
rainy season	Absent	0.008185745426823545
rainy season	Absent	0.002359977957572239
rainy season	Absent	0.007341515399262303
rainy season	Absent	0.0018904790810399662
rainy season	Absent	0.006799732539500594
rainy season	Absent	0.0036090720122556826
rainy season	Absent	0.004130239018314146
rainy season	Absent	0.009316725995846719
rainy season	Absent	0.005956680000554296
rainy season	Absent	0.005714171280708772
rainy season	Absent	0.006234748733628676
rainy season	Absent	0.002983172343178317
rainy season	Absent	0.006186702798713209
rainy season	Absent	0.007664282334035577
rainy season	Absent	0.0069442659715712035
rainy season	Absent	0.0046868667038103065
rainy season	Absent	0.008657008975136417
rainy season	Absent	0.004073735447827177
rainy season	Absent	0.0031161531581977552
rainy season	Absent	0.0042008138443499505
rainy season	Absent	0.0027371090686769983
rainy season	Absent	0.004847041791590467
rainy season	Absent	0.0054189457148875325
rainy season	Absent	0.001748279705432974
rainy season	Absent	0.007148502963018515
rainy season	Absent	0.0061232394536978
rainy season	Absent	0.004888464661251903
rainy season	Absent	0.006837432385897039
rainy season	Absent	0.004164895057330382
rainy season	Absent	0.004225409921665529
rainy season	Absent	0.004884526146169729
rainy season	Absent	0.002845023361539848
rainy season	Absent	0.0036361349077995665
rainy season	Absent	0.0033740009948522547
rainy season	Absent	0.003174417906440042
rainy season	Absent	0.0033578251210112145
rainy season	Absent	0.002037558503270255
rainy season	Absent	0.005288445143711437
rainy season	Absent	0.005945533580793955
rainy season	Absent	0.004025436205284177
rainy season	Absent	0.004732692497788254
rainy season	Absent	0.005656844788876968
rainy season	Absent	0.004447682966905463
rainy season	Absent	0.007177658954452986
rainy season	Absent	0.0017238860589862647
rainy season	Absent	0.0075544234490104376
rainy season	Absent	0.0042005408003240935
rainy season	Absent	0.002937780249433705
rainy season	Absent	0.007516685471146911
rainy season	Absent	0.004349975787452105
rainy season	Absent	0.008601858451990952
rainy season	Absent	0.004407317725842708
rainy season	Absent	0.004981575861247572
rainy season	Absent	0.007864463172862917
rainy season	Absent	0.006059651432164643
rainy season	Absent	0.00400129588131721
rainy season	Absent	0.007069828901521124
rainy season	Absent	0.002679811025014031
rainy season	Absent	0.004801773260594353
rainy season	Absent	0.0021684249379969323
rainy season	Absent	0.0062040002088753115
rainy season	Absent	0.003286503648873629
rainy season	Absent	0.0037301866737385553
rainy season	Absent	0.006088631105186834
rainy season	Absent	0.008064641659082107
rainy season	Absent	0.0032976736950213336
rainy season	Absent	0.0052899419854802255
rainy season	Absent	0.0036240249723503287
rainy season	Absent	0.002359881200459512
rainy season	Absent	0.002335119993739165
rainy season	Absent	0.005202604049461437
rainy season	Absent	0.006305695540170587
rainy season	Absent	0.002298544919376226
rainy season	Absent	0.0017762071547964488
rainy season	Absent	0.001849172568893656
rainy season	Absent	8.967064562688668e-4
rainy season	Absent	0.008186269331295628
rainy season	Absent	0.0032259880614965318
rainy season	Absent	0.005918477749857298
rainy season	Absent	0.005697305130853752
rainy season	Absent	0.005034958475577696
rainy season	Absent	0.002411061432539702
rainy season	Absent	0.0037106619318093073
rainy season	Absent	0.005927213945899028
rainy season	Absent	0.0044163266636339325
rainy season	Absent	0.004814442617683472
rainy season	Absent	0.004055898652750047
rainy season	Absent	0.0020901133082526844
rainy season	Absent	0.009773985144842704
rainy season	Absent	0.004032466723805798
rainy season	Absent	0.0038549933384379384
rainy season	Absent	0.0025663772625463127
rainy season	Absent	0.005200591031238447
rainy season	Absent	0.0024246116057437092
rainy season	Absent	0.003376100276279895
rainy season	Absent	0.004486124904917012
rainy season	Absent	0.004049382008502554
rainy season	Absent	0.004533262046811182
rainy season	Absent	0.004908352172105478
rainy season	Absent	0.0031407520543016367
rainy season	Absent	0.008447210588335061
rainy season	Absent	0.00500420860298079
rainy season	Absent	0.0072226525814301865
rainy season	Absent	0.006679997938776649
rainy season	Absent	0.0012756390630779785
rainy season	Absent	0.005852799413360587
rainy season	Absent	0.002206578838008836
rainy season	Absent	0.006536751169592023
rainy season	Absent	0.0041060614278019235
rainy season	Absent	0.004129879703149987
rainy season	Absent	0.005653039013121247
rainy season	Absent	0.009411866426945227
rainy season	Absent	0.006994214301827745
rainy season	Absent	0.00591342552746494
rainy season	Absent	0.004214817441885413
rainy season	Absent	0.007130991456610526
rainy season	Absent	0.005864840455851897
rainy season	Absent	0.0027121540701238503
rainy season	Absent	0.0041665163499697766
rainy season	Absent	0.0038837503777219584
rainy season	Absent	0.006047683335644799
rainy season	Absent	0.0073017882140283125
rainy season	Absent	0.003431413512244817
rainy season	Absent	0.00404553570863871
rainy season	Absent	0.004087507123532661
rainy season	Absent	0.004235203076837651
rainy season	Absent	0.004949785681527387
rainy season	Absent	0.004238943141028068
rainy season	Absent	0.007682432885663054
rainy season	Absent	0.007649163374000495
rainy season	Absent	0.0050930368280219076
rainy season	Absent	0.003597834292362747
rainy season	Absent	0.006165919531254167
rainy season	Absent	0.004973681343938681
rainy season	Absent	0.003195850593937949
rainy season	Absent	0.004258031562588178
rainy season	Absent	0.0037394004047268748
rainy season	Absent	0.0040023719744539344
rainy season	Absent	0.007232029404592613
rainy season	Absent	0.007395045722090613
rainy season	Absent	0.0034954162908111
rainy season	Absent	0.005843017034764508
rainy season	Absent	0.004073238075094218
rainy season	Absent	0.004777585431301472
rainy season	Absent	0.0011903332131548276
rainy season	Absent	0.005823446560440693
rainy season	Absent	0.0028097493469183554
rainy season	Absent	0.0035200749393876057
rainy season	Absent	0.004255291549639116
rainy season	Absent	0.0030936087167598636
rainy season	Absent	0.001601954232052013
rainy season	Absent	0.004610616038455424
rainy season	Absent	0.0014545437520602355
rainy season	Absent	0.005518975686235776
rainy season	Absent	0.003550765730578278
rainy season	Absent	0.0023608513109769553
rainy season	Absent	0.0027590634128866693
rainy season	Absent	0.0032617122220379973
rainy season	Absent	0.004567670232582312
rainy season	Absent	0.0046468202987767345
rainy season	Absent	0.005138813822397872
rainy season	Absent	0.004057618718406963
rainy season	Absent	0.0059164717259403594
rainy season	Absent	0.006419737820772881
rainy season	Absent	0.010265084466015397
rainy season	Absent	0.008378302086445256
rainy season	Absent	0.004148817189260269
rainy season	Absent	0.004411762541921309
rainy season	Absent	0.005465826137374411
rainy season	Absent	0.003389140261267058
rainy season	Absent	0.0021771519527834554
rainy season	Absent	0.004715256328025322
rainy season	Absent	0.004088128471836713
rainy season	Absent	0.004797093813266548
rainy season	Absent	0.007791834130671175
rainy season	Absent	0.008123639588879556
rainy season	Absent	0.005907574133110863
rainy season	Absent	0.002118910155660498
rainy season	Absent	0.005359835471426131
rainy season	Absent	0.0020888725673826655
rainy season	Absent	0.004189641959049902
rainy season	Absent	0.004708603084385565
rainy season	Absent	0.006505118177523395
rainy season	Absent	0.0016967478322003396
rainy season	Absent	0.007707934701415165
rainy season	Absent	0.007936816727844149
rainy season	Absent	0.003662372930444533
rainy season	Absent	0.008142223329177618
rainy season	Absent	0.002262843660005104
rainy season	Absent	0.00526157956386497
rainy season	Absent	0.004563551138901037
rainy season	Absent	0.005930160503389025
rainy season	Absent	0.0023936066307218844
rainy season	Absent	0.00905480701869786
rainy season	Absent	0.0070037329044608885
rainy season	Absent	0.005409476262282418
rainy season	Absent	0.0020021193189299503
rainy season	Absent	0.004794681002362571
rainy season	Absent	0.0027126208720064694
rainy season	Absent	0.003210245066661384
rainy season	Absent	0.006432268522987387
rainy season	Absent	0.003144293677196477
rainy season	Absent	0.004538784654558458
rainy season	Absent	0.0051756911147685415
rainy season	Absent	0.0033054356464771095
rainy season	Absent	0.007463513478279497
rainy season	Absent	0.002648412169197092
rainy season	Absent	0.004955501031326434
rainy season	Absent	0.0041124636575483675
rainy season	Absent	0.005278028189350782
rainy season	Absent	0.004977990417542102
rainy season	Absent	0.0033385052570277514
rainy season	Absent	0.005460696135544213
rainy season	Absent	0.0023130437062429767
rainy season	Absent	0.002932772669008795
rainy season	Absent	0.009132516432074876
rainy season	Absent	0.006582497805354122
rainy season	Absent	0.004261572735910918
rainy season	Absent	0.004062722352097775
rainy season	Absent	0.00451021705108145
rainy season	Absent	0.00294777685856857
rainy season	Absent	0.003253525829734148
rainy season	Absent	0.006182021236889297
rainy season	Absent	0.008668565131351709
rainy season	Absent	0.003871791341868938
rainy season	Absent	0.003909268526920432
rainy season	Absent	0.004098517319769665
rainy season	Absent	0.0026630425341760407
rainy season	Absent	0.01041501254247129
rainy season	Absent	0.0010265177806791695
rainy season	Absent	0.00941893739344745
rainy season	Absent	0.0050438933754029976
rainy season	Absent	0.0031025249469475973
rainy season	Absent	0.0069566050765162875
rainy season	Absent	0.002336507934355765
rainy season	Absent	0.0019782157043166456
rainy season	Absent	0.0019069884671927436
rainy season	Absent	0.003696680589404085
rainy season	Absent	0.005403329183048977
rainy season	Absent	0.0022017252971172187
rainy season	Absent	0.0053341787625232635
rainy season	Absent	0.007578825792262035
rainy season	Absent	0.0013158768887988372
rainy season	Absent	0.0028149409345738863
rainy season	Absent	0.007511433143904808
rainy season	Absent	0.005018942624672529
rainy season	Absent	0.004733159164274813
rainy season	Absent	0.005237594243029092
rainy season	Absent	0.0035679038945896275
rainy season	Absent	0.004038535309090705
rainy season	Absent	0.004819503329023788
rainy season	Absent	0.002013637139469185
rainy season	Absent	0.003932617674083289
rainy season	Absent	0.003643429028422554
rainy season	Absent	0.0057356081051162435
rainy season	Absent	0.0025909621131260116
rainy season	Absent	0.002067168050380951
rainy season	Absent	0.0074740743511152626
rainy season	Absent	0.004464169875855758
rainy season	Absent	0.0013874871134367064
rainy season	Absent	0.003474186250173539
rainy season	Absent	0.004295930928503139
rainy season	Absent	0.00420185997723533
rainy season	Absent	0.005560323438608465
rainy season	Absent	0.0027311759817255053
rainy season	Absent	0.002564609637629131
rainy season	Absent	0.0032047730575286092
rainy season	Absent	0.007463916518889327
rainy season	Absent	0.004978742648723823
rainy season	Absent	0.003903807187885255
rainy season	Absent	0.005301534351702321
rainy season	Absent	0.004585532685401263
rainy season	Absent	0.006907814306459601
rainy season	Absent	0.0038973166543461502
rainy season	Absent	0.004450935411778041
rainy season	Absent	0.007863574538733152
rainy season	Absent	0.0038307602377159957
rainy season	Absent	0.004114833118954488
rainy season	Absent	0.005365466254314818
rainy season	Absent	0.002980682433953535
rainy season	Absent	0.004113298572411841
rainy season	Absent	0.006217875438202443
rainy season	Absent	0.0024278431703109015
rainy season	Absent	0.0036069624046539974
rainy season	Absent	0.00432130374254696
rainy season	Absent	0.004206926270336459
rainy season	Absent	0.0073113890701225984
rainy season	Absent	0.00725568485096857
rainy season	Absent	0.0034144392550936485
rainy season	Absent	0.007316223495899647
rainy season	Absent	0.0037017707231039644
rainy season	Absent	0.0024816167894258227
rainy season	Absent	0.0024354956275938274
rainy season	Absent	0.008041247870991402
rainy season	Absent	0.008058377866311634
rainy season	Absent	0.003967458760288353
rainy season	Absent	0.004660670299939502
rainy season	Absent	0.004517357861347892
rainy season	Absent	0.006650581397104341
rainy season	Absent	0.006250561370420852
rainy season	Absent	0.004263252552712296
rainy season	Absent	0.005401638205666452
rainy season	Absent	0.0017972006843168648
rainy season	Absent	0.003674361143251622
rainy season	Absent	0.003952855697054906
rainy season	Absent	0.006194125104151783
rainy season	Absent	0.0025442789229242107
rainy season	Absent	0.005438220421680483
rainy season	Absent	0.0047977400253245974
rainy season	Absent	0.007370453805366061
rainy season	Absent	0.0029478181277334714
rainy season	Absent	0.00919154719885373
rainy season	Absent	0.004499805974109397
rainy season	Absent	0.0027921398661801796
rainy season	Absent	0.0069856041327425985
rainy season	Absent	0.007291244749546712
rainy season	Absent	0.0038386750921665974
rainy season	Absent	0.0027069195176198193
rainy season	Absent	0.006151397421295886
rainy season	Absent	0.004787658107286537
rainy season	Absent	0.006662170144394013
rainy season	Absent	0.0012576592799945724
rainy season	Absent	0.006903146201985511
rainy season	Absent	0.0018910084892963547
rainy season	Absent	0.003808488072373405
rainy season	Absent	0.0016688713823068402
rainy season	Absent	0.003950109416788391
rainy season	Absent	0.005084782618260631
rainy season	Absent	0.004131248985217547
rainy season	Absent	0.00176136112913667
rainy season	Absent	0.001994723170345877
rainy season	Absent	0.0036172182057677177
rainy season	Absent	0.004410655328484383
rainy season	Absent	0.004931401753516226
rainy season	Absent	0.00665689579455789
rainy season	Absent	0.0023588360046156815
rainy season	Absent	0.0017932009785190041
rainy season	Absent	0.0049122165657043484
rainy season	Absent	0.0033403188916807536
rainy season	Absent	0.0076778862313372
rainy season	Absent	0.0034807116812428825
rainy season	Absent	0.003866699415685337
rainy season	Absent	0.007546080421470924
rainy season	Absent	0.004855331011778219
rainy season	Absent	0.007210795506493252
rainy season	Absent	0.0033213498412323953
rainy season	Absent	0.002530452850417578
rainy season	Absent	0.005651946951480458
rainy season	Absent	0.007754080950115327
rainy season	Absent	0.005980494632352677
rainy season	Absent	0.005026647590856926
rainy season	Absent	0.008797066195136986
rainy season	Absent	0.006254850726601918
rainy season	Absent	0.007270828735896722
rainy season	Absent	0.004224604381804419
rainy season	Absent	0.006023581879542251
rainy season	Absent	0.004597815406149498
rainy season	Absent	0.0035774468621188418
rainy season	Absent	0.006683155651911357
rainy season	Absent	0.0024777930851701633
rainy season	Absent	0.005383206923285036
rainy season	Absent	0.002924633807946991
rainy season	Absent	0.0072599960080569365
rainy season	Absent	0.004731764980958303
rainy season	Absent	0.0024454136215375202
rainy season	Absent	0.006591344038822858
rainy season	Absent	0.004938705631648046
rainy season	Absent	0.010397779554553168
rainy season	Absent	0.014284660639563
rainy season	Absent	0.0028237962821558806
rainy season	Absent	0.0028453448673444372
rainy season	Absent	0.003760775849176515
rainy season	Absent	0.006227439660973308
rainy season	Absent	0.0020736643900252905
rainy season	Absent	0.006804106173496127
rainy season	Absent	0.005388090629260706
rainy season	Absent	0.00437241627211186
rainy season	Absent	0.003296732343565718
rainy season	Absent	0.00774936015244551
rainy season	Absent	0.009776673360370233
rainy season	Absent	0.011733397691385195
rainy season	Absent	0.0019283453025443632
rainy season	Absent	9.652764702398788e-4
rainy season	Absent	0.0030748381907576647
rainy season	Absent	0.0031262627419095745
rainy season	Absent	0.003149193155706096
rainy season	Absent	0.005028764255019217
rainy season	Absent	0.002420239685797675
rainy season	Absent	0.0018866245481244663
rainy season	Absent	0.004816296534947451
rainy season	Absent	0.004917155824914908
rainy season	Absent	0.002432465322293941
rainy season	Absent	0.0075312292762216735
rainy season	Absent	0.006286253586168975
rainy season	Absent	0.004139525960481325
rainy season	Absent	0.0019820452754904564
rainy season	Absent	0.0034883270953347946
rainy season	Absent	0.005294501234115084
rainy season	Absent	0.005648597470211957
rainy season	Absent	0.0021050313896736417
rainy season	Absent	0.003815964989872108
rainy season	Absent	0.007255133439873778
rainy season	Absent	0.001959335291988778
rainy season	Absent	0.0020494373231901425
rainy season	Absent	0.006691394373685046
rainy season	Absent	0.002448060991044647
rainy season	Absent	0.002264299136363988
rainy season	Absent	0.0026394650894136103
rainy season	Absent	0.006586389211354287
rainy season	Absent	0.00638708050482731
rainy season	Absent	0.0034502727261681754
rainy season	Absent	0.003453631475297203
rainy season	Absent	0.0017712210703380638
rainy season	Absent	0.0034100954393472423
rainy season	Absent	0.006767266772119049
rainy season	Absent	0.0018653454782728294
rainy season	Absent	0.005608447139457959
rainy season	Absent	0.0024589545476446104
rainy season	Absent	0.005040610869387244
rainy season	Absent	0.0020273941104439414
rainy season	Absent	0.0022625019964086926
rainy season	Absent	0.004338376843580318
rainy season	Absent	0.0042552277207445885
rainy season	Absent	0.003709348589960667
rainy season	Absent	0.0024829323949288793
rainy season	Absent	0.00258401729492952
rainy season	Absent	0.005337627570055702
rainy season	Absent	9.355939403762998e-4
rainy season	Absent	0.0026602805282529476
rainy season	Absent	0.0024651885094243544
rainy season	Absent	0.003893756134329596
rainy season	Absent	0.008836238517116004
rainy season	Absent	0.0017802739892120356
rainy season	Absent	0.0013302558324776769
rainy season	Absent	0.0017185265710928464
rainy season	Absent	0.0029031207497179985
rainy season	Absent	0.002942257897617183
rainy season	Absent	0.0040897844991907096
rainy season	Absent	0.0026253879588798395
rainy season	Absent	0.004912874846828004
rainy season	Absent	0.0024454796485966633
rainy season	Absent	0.005018409641267707
rainy season	Absent	0.005723647511409836
rainy season	Absent	0.005936562599882107
rainy season	Absent	0.003246940859230658
rainy season	Absent	0.009923515851136369
rainy season	Absent	0.0017807102097742286
rainy season	Absent	0.002190341743647981
rainy season	Absent	0.0065356530876369955
rainy season	Absent	0.004393069910707734
rainy season	Absent	0.004737332809817603
rainy season	Absent	0.003101845568378886
rainy season	Absent	0.008747368208729773
rainy season	Absent	0.002151408575425137
rainy season	Absent	0.0027976066365168603
rainy season	Absent	0.005381500717138312
rainy season	Absent	0.004216448891900638
rainy season	Absent	0.0026335229616941264
rainy season	Absent	0.006607981780206061
rainy season	Absent	0.004787088409869439
rainy season	Absent	0.0044093279210153545
rainy season	Absent	0.002303395362637323
rainy season	Absent	0.00301299101776015
rainy season	Absent	0.009127358930415896
rainy season	Absent	0.0031553148310373004
rainy season	Absent	0.004719618542110699
rainy season	Absent	0.002833799183395725
rainy season	Absent	0.0029877460657850275
rainy season	Absent	0.004389067012975124
rainy season	Absent	0.0033639748941291948
rainy season	Absent	0.003928793098044385
rainy season	Absent	0.003285274726331791
rainy season	Absent	0.01961103227352439
rainy season	Absent	0.004707628504419601
rainy season	Absent	0.005723504422010681
rainy season	Absent	0.004649284231224712
rainy season	Absent	0.003555142969784044
rainy season	Absent	0.004094441323181073
rainy season	Absent	0.009210853149976916
rainy season	Absent	0.002395563006409832
rainy season	Absent	0.008847096083196171
rainy season	Absent	0.0018196201654073656
rainy season	Absent	0.004027562196812936
rainy season	Absent	0.0032721772825531972
rainy season	Absent	0.007836593825958625
rainy season	Absent	0.003979102450770017
rainy season	Absent	0.0026885743695481343
rainy season	Absent	0.004089101562206169
rainy season	Absent	0.006572716905019222
rainy season	Absent	0.0014891199069700211
rainy season	Absent	0.004428072018178741
rainy season	Absent	0.00446259876459126
rainy season	Absent	0.002699292708781089
rainy season	Absent	0.0043787324125782925
rainy season	Absent	0.0024116888723508295
rainy season	Absent	0.0016317111981789165
rainy season	Absent	0.009330605201894252
rainy season	Absent	0.0056183064719448695
rainy season	Absent	0.0054589435333924
rainy season	Absent	0.005340916561544227
rainy season	Absent	0.0034803201232042947
rainy season	Absent	0.003405385942461979
rainy season	Absent	0.004842462047941744
rainy season	Absent	0.00726706342191204
rainy season	Absent	0.0019024019633306181
rainy season	Absent	0.004405568367976055
rainy season	Absent	0.00428415048412615
rainy season	Absent	0.004324955619665324
rainy season	Absent	0.0033570623098023544
rainy season	Absent	0.010081875219101546
rainy season	Absent	0.003581949764033109
rainy season	Absent	0.004872713549703062
rainy season	Absent	0.002774396591313359
rainy season	Absent	0.005211101631410973
rainy season	Absent	0.003917282912793467
rainy season	Absent	0.004825132902552817
rainy season	Absent	0.006750585750573092
rainy season	Absent	0.003353643205638092
rainy season	Absent	0.007117249032919714
rainy season	Absent	0.002403512667993211
rainy season	Absent	0.0040920917882426066
rainy season	Absent	0.004114141885055779
rainy season	Absent	0.004560755451449238
rainy season	Absent	0.00961108652957757
rainy season	Absent	0.006867580968266903
rainy season	Absent	0.006733928338791378
rainy season	Absent	0.008032889320405263
rainy season	Absent	0.00860223694208956
rainy season	Absent	0.007649607038342329
rainy season	Absent	0.00477040057318925
rainy season	Absent	0.0021872286349980076
rainy season	Absent	0.0037372994521223998
rainy season	Absent	0.00500947580049125
rainy season	Absent	0.002821789840932214
rainy season	Absent	0.0032501341713510492
rainy season	Absent	0.0038178532147665166
rainy season	Absent	0.00406502087782192
rainy season	Absent	0.00763525455752211
rainy season	Absent	0.006015595090711844
rainy season	Absent	0.010157631338364158
rainy season	Absent	0.0021148846647582875
rainy season	Absent	0.002744717839539395
rainy season	Absent	0.014519060144800203
rainy season	Absent	0.0034044005663610303
rainy season	Absent	0.0013380419031715656
rainy season	Absent	0.006138947306345426
rainy season	Absent	0.0076341017211252575
rainy season	Absent	0.005375342425112179
rainy season	Absent	0.01044111397117598
rainy season	Absent	0.007380065242217182
rainy season	Absent	0.0066197485045772254
rainy season	Absent	0.005509519856474562
rainy season	Absent	0.009000393323407631
rainy season	Absent	0.003786599091769049
rainy season	Absent	0.005357665177574375
rainy season	Absent	0.0011399270612297964
rainy season	Absent	0.006373439514123174
rainy season	Absent	0.0038772466637236255
rainy season	Absent	0.005638797192258941
rainy season	Absent	0.0017547041706587104
rainy season	Absent	0.004804953086899246
rainy season	Absent	0.004253113398020095
rainy season	Absent	0.005140026725576905
rainy season	Absent	0.006018754107303768
rainy season	Absent	0.0013309464144452504
rainy season	Absent	0.0048093852965800515
rainy season	Absent	0.005270842826969268
rainy season	Absent	0.0020540475865464614
rainy season	Absent	0.0084802614354621
rainy season	Absent	0.0018245151472220155
rainy season	Absent	0.0071774142004557145
rainy season	Absent	0.0026217821041801177
rainy season	Absent	0.005490395423038925
rainy season	Absent	0.005227443159931936
rainy season	Absent	0.005252952392330906
rainy season	Absent	0.0015960510408235514
rainy season	Absent	0.0045933521755226565
rainy season	Absent	0.004277361206778404
rainy season	Absent	0.007051894322668631
rainy season	Absent	0.0038218873794123166
rainy season	Absent	0.00948224667271848
rainy season	Absent	0.0016631365025986554
rainy season	Absent	0.0034447188116856152
rainy season	Absent	0.0025758698399147915
rainy season	Absent	0.00511615038838885
rainy season	Absent	0.006399310684269917
rainy season	Absent	0.005511910404660713
rainy season	Absent	0.0017301329910288142
rainy season	Absent	0.006637074499537505
rainy season	Absent	0.00896870843910828
rainy season	Absent	0.0034522009321344654
rainy season	Absent	0.003000404998276888
rainy season	Absent	0.0038515639206840022
rainy season	Absent	0.006350948545430848
rainy season	Absent	0.0037105639716273862
rainy season	Absent	0.0032831761063621527
rainy season	Absent	0.0012650502933551015
rainy season	Absent	0.005953220174650727
rainy season	Absent	0.002568069062549207
rainy season	Absent	0.0038657664936778994
rainy season	Absent	0.008039237810291708
rainy season	Absent	0.007997990150929031
rainy season	Absent	0.0028402860785452714
rainy season	Absent	0.004819073448499798
rainy season	Absent	0.0030957440433773934
rainy season	Absent	0.004851487112002127
rainy season	Absent	0.00863821771872778
rainy season	Absent	0.002337084889386924
rainy season	Absent	0.004931026981224487
rainy season	Absent	0.0037627394866345774
rainy season	Absent	0.004879729455991024
rainy season	Absent	0.004530998247849662
rainy season	Absent	0.0036878486965891324
rainy season	Absent	0.0046526561844777055
rainy season	Absent	0.0016736188851657174
rainy season	Absent	0.005256005244438508
rainy season	Absent	0.004506641866707902
rainy season	Absent	0.003768157966417033
rainy season	Absent	0.0034625256484552996
rainy season	Absent	0.0035022803292242477
rainy season	Absent	0.0033788833293679553
rainy season	Absent	0.002671799669788419
rainy season	Absent	0.005037683125064211
rainy season	Absent	0.00976891376269004
rainy season	Absent	0.0036385209948500683
rainy season	Absent	0.0023686692012631324
rainy season	Absent	0.002736452241322954
rainy season	Absent	0.005500732575874028
rainy season	Absent	0.0046289510112421
rainy season	Absent	0.0038089146469252387
rainy season	Absent	0.0046275717893550184
rainy season	Absent	0.0037696994582388844
rainy season	Absent	0.0028009953579182156
rainy season	Absent	0.003582519339325623
rainy season	Absent	0.004068157844699642
rainy season	Absent	0.004456285087766821
rainy season	Absent	0.004222740306282355
rainy season	Absent	0.004446086535296962
rainy season	Absent	0.002118524972808381
rainy season	Absent	0.0027173232023993904
rainy season	Absent	0.0036772907763865186
rainy season	Absent	0.003622300346956897
rainy season	Absent	0.004955486164845637
rainy season	Absent	0.003810590938126907
rainy season	Absent	0.004355843508769233
rainy season	Absent	0.0022939363659533526
rainy season	Absent	0.00800852451690644
rainy season	Absent	0.003117309465501187
rainy season	Absent	0.0072926010472019005
rainy season	Absent	0.003009350512748395
rainy season	Absent	0.005086221815378388
rainy season	Absent	0.005212514031324628
rainy season	Absent	0.004101805649103925
rainy season	Absent	0.010664231369781398
rainy season	Absent	0.0022545434223206766
rainy season	Absent	0.007841689267784693
rainy season	Absent	0.001996497267713752
rainy season	Absent	0.0055939031362666905
rainy season	Absent	0.005130957448907907
rainy season	Absent	0.0011931008555514607
rainy season	Absent	0.011539423221005636
rainy season	Absent	0.0058925384378102396
rainy season	Absent	0.007257230476445093
rainy season	Absent	0.006416496671632433
rainy season	Absent	0.0022425956761311927
rainy season	Absent	0.006681251223944439
rainy season	Absent	0.005218339662506922
rainy season	Absent	0.003711564845692337
rainy season	Absent	0.005629858333138326
rainy season	Absent	0.004854681897416201
rainy season	Absent	0.006697298786986136
rainy season	Absent	0.006517391889627417
rainy season	Absent	9.029900711607878e-4
rainy season	Absent	0.003625134093678774
rainy season	Absent	0.008287717329858484
rainy season	Absent	0.003525492980049647
rainy season	Absent	0.00567309758005693
rainy season	Absent	0.0039081584522968425
rainy season	Absent	0.00343248428029177
rainy season	Absent	0.004777766982997322
rainy season	Absent	0.0037893643182909213
rainy season	Absent	0.0052618477192080855
rainy season	Absent	0.002690968804056584
rainy season	Absent	0.004128178543175308
rainy season	Absent	0.006230448240843107
rainy season	Absent	0.005524552667580368
rainy season	Absent	0.00608700017938602
rainy season	Absent	0.005588937955148375
rainy season	Absent	0.002496069460839979
rainy season	Absent	0.00836409616493816
rainy season	Absent	0.007443351955074411
rainy season	Absent	0.011013758665438361
rainy season	Absent	0.0020630784881073326
rainy season	Absent	0.004823188765762966
rainy season	Absent	0.002390559117552428
rainy season	Absent	0.005077633359799487
rainy season	Absent	0.0024294460757039006
rainy season	Absent	0.004397350845277466
rainy season	Absent	0.0031183539391116907
rainy season	Absent	0.0046929401278850555
rainy season	Absent	0.006247342535341091
rainy season	Absent	0.004522383957281134
rainy season	Absent	0.00606100894612133
rainy season	Absent	0.0017333030731731072
rainy season	Absent	0.0020723231630986427
rainy season	Absent	0.00788615964206742
rainy season	Absent	0.007520174022486845
rainy season	Absent	0.006123906923174679
rainy season	Absent	0.003972296055311244
rainy season	Absent	0.006743467638070796
rainy season	Absent	0.00501524001144785
rainy season	Absent	0.0042167482703997705
rainy season	Absent	0.003921692335905804
rainy season	Absent	0.0036815132576778534
rainy season	Absent	0.005980189634903934
rainy season	Absent	0.0025443717907997244
rainy season	Absent	0.0025737533449050032
rainy season	Absent	0.009656316675517458
rainy season	Absent	0.005878168765594948
rainy season	Absent	0.0043235260256623735
rainy season	Absent	0.0061407155777885155
rainy season	Absent	0.0062171081997129595
rainy season	Absent	0.0027218047708788035
rainy season	Absent	0.003993397526534637
rainy season	Absent	0.002058437045351441
rainy season	Absent	0.006717326808118482
rainy season	Absent	0.00601843151072928
rainy season	Absent	0.011160371880039195
rainy season	Absent	0.005225107015006733
rainy season	Absent	0.0038774905502089218
rainy season	Absent	0.007396968683952572
rainy season	Absent	0.005482301962914806
rainy season	Absent	0.005629030804788182
rainy season	Absent	0.005085418255814432
rainy season	Absent	0.003068564243203123
rainy season	Absent	0.0026595737856115087
rainy season	Absent	0.007720933519816006
rainy season	Absent	0.011608264240557596
rainy season	Absent	0.004891936703590571
rainy season	Absent	0.002450091275042667
rainy season	Absent	0.007645806128248668
rainy season	Absent	0.00516778042927403
rainy season	Absent	0.002110194828446945
rainy season	Absent	0.004655374129252067
rainy season	Absent	0.005647258911237025
rainy season	Absent	0.0033598195896672105
rainy season	Absent	0.005422051660550615
rainy season	Absent	0.004144749195274897
rainy season	Absent	0.004469968130607877
rainy season	Absent	0.00623340840674125
rainy season	Absent	0.007412703955210464
rainy season	Absent	0.005058607657752867
rainy season	Absent	0.006793051686591434
rainy season	Absent	0.002949139046118323
rainy season	Absent	0.004084606023487337
rainy season	Absent	0.0037352108855374104
rainy season	Absent	0.006813100337088442
rainy season	Absent	0.005036936595744266
rainy season	Absent	0.005619862958401023
rainy season	Absent	0.008503554724720804
rainy season	Absent	0.0031408808277757
rainy season	Absent	0.005188695303583605
rainy season	Absent	0.0038460601204324974
rainy season	Absent	0.0043074853095641805
rainy season	Absent	0.004796724451263546
rainy season	Absent	0.00554957461559486
rainy season	Absent	0.005645333524245428
rainy season	Absent	0.008307612631651386
rainy season	Absent	0.004948315813466182
rainy season	Absent	0.0017288825569626856
rainy season	Absent	0.0028636306534048734
rainy season	Absent	0.0032497149310845228
rainy season	Absent	0.004842466890406213
rainy season	Absent	0.003096050537208881
rainy season	Absent	0.008843964765458652
rainy season	Absent	0.002963515934001102
rainy season	Absent	0.006182633287287746
rainy season	Absent	0.006381889918636068
rainy season	Absent	0.0036032430205153363
rainy season	Absent	0.0030020916998046558
rainy season	Absent	0.002244774967512945
rainy season	Absent	0.0017306832608082192
rainy season	Absent	0.002177253628153753
rainy season	Absent	0.004938045864649076
rainy season	Absent	0.010362114092356928
rainy season	Absent	0.004799051426868376
rainy season	Absent	0.0035112014732655936
rainy season	Absent	0.0015850457622304489
rainy season	Absent	0.004313964327746942
rainy season	Absent	0.003962559991827378
rainy season	Absent	0.002849812717553227
rainy season	Absent	0.005022848881371349
rainy season	Absent	0.002564004461168284
rainy season	Absent	0.00391575194614978
rainy season	Absent	0.0015393977661229499
rainy season	Absent	0.004819678762137833
rainy season	Absent	0.004345784431351223
rainy season	Absent	0.001716019353013616
rainy season	Absent	0.0018455628135735235
rainy season	Absent	0.001620881730041321
rainy season	Absent	0.005483459947368232
rainy season	Absent	0.003349222666236482
rainy season	Absent	0.0054791297246729815
rainy season	Absent	0.00364346181943137
rainy season	Absent	0.0019814735379055917
rainy season	Absent	0.0018035884775891296
rainy season	Absent	0.007631949207958518
rainy season	Absent	0.007062190545753694
rainy season	Absent	0.0025905216870040597
rainy season	Absent	0.005023425035179833
rainy season	Absent	0.0036269696010847287
rainy season	Absent	0.004499805974109402
rainy season	Absent	0.004649786381037286
rainy season	Absent	0.002060655794495038
rainy season	Absent	0.005889324345722625
rainy season	Absent	0.0053321806334409895
rainy season	Absent	0.004766143507876949
rainy season	Absent	0.0033864401925991195
rainy season	Absent	0.0027306789529278246
rainy season	Absent	0.003695006002835264
rainy season	Absent	0.006039264777645202
rainy season	Absent	0.0033496245970717976
rainy season	Absent	0.003932692394528939
rainy season	Absent	0.0027761894305360674
rainy season	Absent	0.003880788206395824
rainy season	Absent	0.006348333128407102
rainy season	Absent	0.007654282376413087
rainy season	Absent	0.0030872115700472796
rainy season	Absent	0.0028784336624170645
rainy season	Absent	0.002442546833059608
rainy season	Absent	0.003941109485532485
rainy season	Absent	0.006462623041662599
rainy season	Absent	0.003912784539537
rainy season	Absent	0.0032706125089764886
rainy season	Absent	0.0028345190598087415
rainy season	Absent	0.005699903694420891
rainy season	Absent	0.0045438573095680015
rainy season	Absent	0.0064159384607045305
rainy season	Absent	0.0027586882057771796
rainy season	Absent	0.0033624883457773753
rainy season	Absent	0.006025709784427988
rainy season	Absent	0.00487029874415547
rainy season	Absent	0.0014794823735254726
rainy season	Absent	0.005700887012616933
rainy season	Absent	0.0024833545293164233
rainy season	Absent	0.009722913136609359
rainy season	Absent	0.002750226519413825
rainy season	Absent	0.0065379082769500205
rainy season	Absent	0.004050702322236769
rainy season	Absent	0.002269912033504107
rainy season	Absent	0.004147539550332474
rainy season	Absent	0.005597407695138992
rainy season	Absent	0.007185415013641869
rainy season	Absent	0.004831139102965685
rainy season	Absent	0.001454619390301919
rainy season	Absent	0.008205792267428737
rainy season	Absent	0.0052116384025222475
rainy season	Absent	0.004093094064245232
rainy season	Absent	0.0026198922185849383
rainy season	Absent	0.0032346912373154724
rainy season	Absent	0.0022207129189244306
rainy season	Absent	0.005481681346640234
rainy season	Absent	0.002024282423477671
rainy season	Absent	0.0012653962053893254
rainy season	Absent	0.0070902051764948635
rainy season	Absent	0.0073399070494394765
rainy season	Absent	0.0013218658734491125
rainy season	Absent	0.007914086548126855
rainy season	Absent	0.007157117234235327
rainy season	Absent	0.00466163049691818
rainy season	Absent	0.0044065729520821936
rainy season	Absent	0.003931441997171195
rainy season	Absent	0.0053196966389936345
rainy season	Absent	0.004238028899597031
rainy season	Absent	0.0023265378912685833
rainy season	Absent	0.005146764572913848
rainy season	Absent	0.0028030448674180486
rainy season	Absent	0.0025414817548334917
rainy season	Absent	0.0033245830873470657
rainy season	Absent	0.003666744748621583
rainy season	Absent	0.005799578711593708
rainy season	Absent	0.006083044306565181
rainy season	Absent	0.007777124582855445
rainy season	Absent	0.003216073736217277
rainy season	Absent	0.005856304533522384
rainy season	Absent	0.003872101097566349
rainy season	Absent	0.004967527736303948
rainy season	Absent	0.004542853228057682
rainy season	Absent	0.002355158382640571
rainy season	Absent	0.004655732606861231
rainy season	Absent	0.0025916410341344175
rainy season	Absent	0.00714349590434018
rainy season	Absent	0.008903062146634444
rainy season	Absent	0.001437228029589567
rainy season	Absent	0.004829473130402556
rainy season	Absent	0.0046175316110093345
rainy season	Absent	0.005696636876155811
rainy season	Absent	0.007922305634931898
rainy season	Absent	0.008218463578299674
rainy season	Absent	0.00837538694458328
rainy season	Absent	0.004672285157009391
rainy season	Absent	0.0027361857238542594
rainy season	Absent	0.002839966564334446
rainy season	Absent	0.0038208544628586215
rainy season	Absent	0.002031536247436257
rainy season	Absent	0.004121338045587689
rainy season	Absent	0.006360749898573738
rainy season	Absent	0.007103199234602943
rainy season	Absent	0.006088095329224072
rainy season	Absent	0.0019493720186324571
rainy season	Absent	0.00935760965356506
rainy season	Absent	0.004643731654893524
rainy season	Absent	0.002395802574688687
rainy season	Absent	0.008745132667130001
rainy season	Absent	0.0027788113907289956
rainy season	Absent	0.005421346839649097
rainy season	Absent	0.0040325675367340495
rainy season	Absent	0.005405582841173373
rainy season	Absent	0.002164278996530909
rainy season	Absent	0.00380840809496365
rainy season	Absent	0.004155443988273287
rainy season	Absent	0.004196777962038532
rainy season	Absent	0.00422774721955551
rainy season	Absent	0.006978125160048543
rainy season	Absent	0.0018475866592820595
rainy season	Absent	0.007387432746352422
rainy season	Absent	0.005359162264774196
rainy season	Absent	0.005082443647899364
rainy season	Absent	0.0026368243067913166
rainy season	Absent	0.0048830170607562645
rainy season	Absent	0.001854869195433712
rainy season	Absent	0.0024891624264797014
rainy season	Absent	0.006402850481742105
rainy season	Absent	0.00485523681927026
rainy season	Absent	0.0037766987405612124
rainy season	Absent	0.004327176621962966
rainy season	Absent	0.003985721217714976
rainy season	Absent	0.004267112115943265
rainy season	Absent	0.003780708700573164
rainy season	Absent	0.0033843717096273397
rainy season	Absent	0.0032959263910394307
rainy season	Absent	0.005149220165227336
rainy season	Absent	0.0034146851035704554
rainy season	Absent	0.004556651706764454
rainy season	Absent	0.008377464298126728
rainy season	Absent	0.00234618892805647
rainy season	Absent	0.007012352796079971
rainy season	Absent	0.0012025175036985817
rainy season	Absent	0.006127429182207934
rainy season	Absent	0.005147423400943276
rainy season	Absent	0.0039236379777837106
rainy season	Absent	0.0050492982790173
rainy season	Absent	0.0023121602922899992
rainy season	Absent	0.007762202948180084
rainy season	Absent	0.0024787273892685276
rainy season	Absent	0.003628075269914507
rainy season	Absent	0.004095616596484479
rainy season	Absent	0.00788123233223585
rainy season	Absent	0.0045564020090927025
rainy season	Absent	0.003116729699860479
rainy season	Absent	0.007623108902772938
rainy season	Absent	0.008199902623216015
rainy season	Absent	0.00484283105760889
rainy season	Absent	0.001532856945723822
rainy season	Absent	0.007445198135276158
rainy season	Absent	0.002762575174554787
rainy season	Absent	0.0048169612297321585
rainy season	Absent	0.002212429601764348
rainy season	Absent	0.004165145791559854
rainy season	Absent	0.005056195277298597
rainy season	Absent	0.002428819359466239
rainy season	Absent	0.004991766119870662
rainy season	Absent	0.0036250869672418817
rainy season	Absent	0.00381852903459382
rainy season	Absent	0.0026977100377710284
rainy season	Absent	0.0040590878422784036
rainy season	Absent	0.0032360462097170773
rainy season	Absent	0.005646844982329508
rainy season	Absent	0.0035793323155495767
rainy season	Absent	0.004432808158181984
rainy season	Absent	0.002474392667357609
rainy season	Absent	0.003610673351751159
rainy season	Absent	0.006729563474898302
rainy season	Absent	0.004432453547713939
rainy season	Absent	0.005698758128911505
rainy season	Absent	0.005474384115098827
rainy season	Absent	0.0019383619853674224
rainy season	Absent	0.006272410929399303
rainy season	Absent	0.004188774792919171
rainy season	Absent	0.006915410167543535
rainy season	Absent	0.00857498615936207
rainy season	Absent	0.009448190852350302
rainy season	Absent	0.005748674341832285
rainy season	Absent	0.0030331002431426973
rainy season	Absent	0.00833863287424433
rainy season	Absent	0.0022786001360330134
rainy season	Absent	0.002949053522326085
rainy season	Absent	0.003230411986116813
rainy season	Absent	0.002170998671535074
rainy season	Absent	0.006377583596488218
rainy season	Absent	0.004171715236690367
rainy season	Absent	0.005845635292842098
rainy season	Absent	0.00398362926326177
rainy season	Absent	0.0056134543515709515
rainy season	Absent	0.002530452850417575
rainy season	Absent	0.007285115390469097
rainy season	Absent	0.0024070821286772694
rainy season	Absent	0.005025237311414392
rainy season	Absent	0.0034446120270576266
rainy season	Absent	0.007244143714858841
rainy season	Absent	0.0030048488853396094
rainy season	Absent	0.0035281486760076674
rainy season	Absent	0.0021096863327694794
rainy season	Absent	0.005569464888195033
rainy season	Absent	0.0021713981720435558
rainy season	Absent	0.0022828057510692135
rainy season	Absent	0.002725413825031432
rainy season	Absent	0.007437347593132577
rainy season	Absent	4.928565006618367e-4
rainy season	Absent	0.0015584040909238132
rainy season	Absent	0.005545009194614647
rainy season	Absent	0.004417850559189752
rainy season	Absent	0.005501067030581965
rainy season	Absent	0.002082954417591728
rainy season	Absent	0.0033627203654778212
rainy season	Absent	0.001267299525873067
rainy season	Absent	0.0073538683359205366
rainy season	Absent	0.006656365926741661
rainy season	Absent	0.006106881676440416
rainy season	Absent	0.002191758695775685
rainy season	Absent	0.0055036212186787515
rainy season	Absent	0.01074533040187766
rainy season	Absent	0.003830727293319612
rainy season	Absent	0.003921639393416633
rainy season	Absent	0.002983548246574974
rainy season	Absent	0.009808822923644541
rainy season	Absent	0.00252331693222688
rainy season	Absent	0.003860255137082449
rainy season	Absent	0.00609382082939703
rainy season	Absent	0.0017754364481467053
rainy season	Absent	0.0029073769385133987
rainy season	Absent	0.0033038097721369295
rainy season	Absent	9.161953058719824e-4
rainy season	Absent	0.00212752914166646
rainy season	Absent	0.0035664349342455315
rainy season	Absent	0.004967746312332982
rainy season	Absent	0.004400020847504242
rainy season	Absent	0.003109469954353678
rainy season	Absent	0.0045772257308969375
rainy season	Absent	0.002737333520823044
rainy season	Absent	0.004299119692137098
rainy season	Absent	0.0020060914545061057
rainy season	Absent	0.0042671249172988165
rainy season	Absent	0.0026812102515354386
[truncated: 78,001 more rows]
